# Supplementary material for: A Novel Putative miRNA Target Enhancer Signal
Source: PLoS One. 2009 Jul 31;4(7):e6473. doi: 10.1371/journal.pone.0006473 (PMC2714067; doi:10.1371/journal.pone.0006473)
Supplement: File S1 — Motif details. Text file containing the motif along with position probability and weight matrix. (0.02 MB TXT) [file pone.0006473.s004.txt]

********************************************************************************
MEME - Motif discovery tool
********************************************************************************
MEME version 3.0 (Release date: 2004/08/18 09:07:01)

For further information on how to interpret these results or to get
a copy of the MEME software please access http://meme.sdsc.edu.

This file may be used as input to the MAST algorithm for searching
sequence databases for matches to groups of motifs.  MAST is available
for interactive use and downloading at http://meme.sdsc.edu.
********************************************************************************


********************************************************************************
REFERENCE
********************************************************************************
If you use this program in your research, please cite:

Timothy L. Bailey and Charles Elkan,
"Fitting a mixture model by expectation maximization to discover
motifs in biopolymers", Proceedings of the Second International
Conference on Intelligent Systems for Molecular Biology, pp. 28-36,
AAAI Press, Menlo Park, California, 1994.
********************************************************************************


********************************************************************************
TRAINING SET
********************************************************************************
DATAFILE= downstream.fa4.nr65
ALPHABET= ACGT
Sequence name            Weight Length  Sequence name            Weight Length  
-------------            ------ ------  -------------            ------ ------  
miR-124:Mtpn             1.0000   2599  miR-141:CLOCK            1.0000   2592  
miR-24:MAPK14            1.0000   1544  miR-145:PARP8            1.0000    120  
miR-23a:FLJ13158         1.0000   1330  let-7e:SMCL1             1.0000   5766  
miR-199b:LAMC2           1.0000   1183  miR-23:HES1:2            1.0000    163  
miR-20a:E2F1:1           1.0000    550  miR-196:HOXB8            1.0000    326  
miR143:ERK5:1            1.0000     81  miR-1:Hand2              1.0000   1977  
miR-1:TB4                1.0000    280  miR-23:POU4F2:1          1.0000   1455  
miR-101:Enx-1:1          1.0000     98  miR-101:MYCN:1           1.0000    309  
miR-19a:PTEN:1           1.0000    656  miR-34:DLL1:1            1.0000    359  
miR-1b:G6PD:1            1.0000    408  miR-1b:BDNF:1            1.0000   2599  
miR-26:SMAD1:1           1.0000   1084  let-7:KRAS:1             1.0000   4275  
let-7:NRAS:1             1.0000    836  miR-15:BCL2              1.0000   2645  
miR-132:RICS/p250GAP:1   1.0000    812  miR-223:NFIA:1           1.0000    127  
miR-133:SRF:1            1.0000   1899  miR-10a:HOXA1:1          1.0000    760  
miR-155:AGTR1(1)         1.0000    697  miR-127:BCL6(1)          1.0000    391  
miR-140:HDAC4(1)         1.0000   3852  miR-17-5p:AIB1(1)        1.0000   2049  
miR-27b:CYP1B1(1)        1.0000    271  miR-206:Fstl1(1)         1.0000    454  
miR-189:SLITRK1(1)       1.0000   1413  miR-206:GJA1(1)          1.0000   1146  
miR-29:Tcl1(1)           1.0000    372  miR-122:CAT-1(1)         1.0000   3868  
miR-125a:ERBB2(1)        1.0000    475  miR-125a:ERBB3(1)        1.0000   1164  
miR-133:PTBP2(1)         1.0000   1205  miR-34a:E2F3(1)          1.0000    445  
miR-192:SIP1(1)          1.0000    372  let-7a:NF2(1)            1.0000   1561  
miR-376a-5p:SFRS11(1)    1.0000    312  miR-376a-5p:SLC16A1(1)   1.0000   1483  
miR-376a-5p:TTK(1)       1.0000    138  Edited-miR-376a-5p:PRPS1 1.0000    855  
Edited-miR-376a-5p:ZNF51 1.0000     74  Edited-miR-376a-5p:SNX19 1.0000   2072  
miR-208:THRAP1(1)        1.0000    117  miR-29b:MCL1(1)          1.0000   1383  
miR-1:KCNJ2(1)           1.0000   2535  HSV1-miR-LAT:TGFB1(1)    1.0000    166  
HSV1-miR-LAT:SMAD3(1)    1.0000   4042  miR-98:HMGA2(1)          1.0000   2869  
miR-206:ESR1(1)          1.0000   4091  
********************************************************************************

********************************************************************************
COMMAND LINE SUMMARY
********************************************************************************
This information can also be useful in the event you wish to report a
problem with the MEME software.

command: meme 

model:  mod=         zoops    nmotifs=         1    evt=           inf
object function=  E-value of product of p-values
width:  minw=            8    maxw=           50    minic=        0.00
width:  wg=             11    ws=              1    endgaps=       yes
nsites: minsites=        2    maxsites=       57    wnsites=       0.8
theta:  prob=            1    spmap=         uni    spfuzz=        0.5
em:     prior=   dirichlet    b=            0.01    maxiter=        50
        distance=    1e-05
data:   n=           76705    N=              57
strands: +
sample: seed=            0    seqfrac=         1
Letter frequencies in dataset:
A 0.286 C 0.194 G 0.206 T 0.314 
Background letter frequencies (from dataset with add-one prior applied):
A 0.286 C 0.194 G 0.206 T 0.314 
********************************************************************************


********************************************************************************
MOTIF  1	width =   50   sites =  12   llr = 430   E-value = 1.0e-046
********************************************************************************
--------------------------------------------------------------------------------
	Motif 1 Description
--------------------------------------------------------------------------------
Simplified        A  221:323:333:11::45::::8::1511:63263:21:613:5349:35
pos.-specific     C  1::4:71634:681332:387a::9627381:1::18::::17223:114
probability       G  85:571534:3111711511::2a11111:378:89::a4971143195:
matrix            T  :391:112:343:8:63:613::::33252:1:4:::9::::332:::11

         bits    2.4                      * *              *           
                 2.1                      * *              *           
                 1.9                      * **          *  * *      *  
                 1.7                      * **    *     ** * *      *  
Information      1.4             * *    * * **    *    *** * *     **  
content          1.2 * * *       * *    ******    *  * ***** *     **  
(51.7 bits)      0.9 * ***  *   ** *  * ******    * ** *********   **  
                 0.7 * **** **  ** ** ********  * **************   ** *
                 0.5 ********** ***** ********* * **************  *****
                 0.2 **************** *********************************
                 0.0 --------------------------------------------------

Multilevel           GGTGGCGCGCTCCTGTAATCCCAGCCACTCAGGAGGCTGAGGCAGAAGGA
consensus             T CA AGCAGT  CCTGC T    TT C GA TA    G ATTAC  AC
sequence                     ATA                                  G    
                                                                       
--------------------------------------------------------------------------------

--------------------------------------------------------------------------------
	Motif 1 sites sorted by position p-value
--------------------------------------------------------------------------------
Sequence name             Start   P-value                                   Site                     
-------------             ----- ---------            --------------------------------------------------
miR-17-5p:AIB1(1)          1038  3.79e-25 AGCCGGGCAC GGTGGCAGGCACCTGTAATCCCAGCCACTCAGGAGGCTGAGGCACAAGAA TCGCTTGAAC
miR-122:CAT-1(1)           1965  8.57e-24 AGCTGGGCAC GTTGGCGCATGCCTGTAGTCCCAGCTACTCAGGAGGCTGAGGCAGGAGCC TCAGATCCAA
Edited-miR-376a-5p:SNX19   1015  2.75e-23 AGCTGGGTGT GGTGGTGCGCACCTGTAATCCCAGCCACTCAGAAGGCTGAGGCAGGAGAA TTGCTTGAAC
miR-20a:E2F1:1               28  3.76e-22 AGCCAGGCAT GATGGGGCGCACCTGTAATCCCAGCTACTCAGGAGGCTGAGGCATAAGAA TCACTTGAAC
HSV1-miR-LAT:SMAD3(1)       360  2.36e-20 AGCCAGGTGT GGTGGCATGTGCCTGTGGTCCCAGCTGCTCAGGAGGCTGAGGTGGAAGGA TTGCTTAAGC
miR-125a:ERBB3(1)           517  4.21e-19 AGTCGGGCAT GGTGGCTCATGCCTGTAATCTCAGCACTTTGGGAGGCTGAGGCAGAAGGA TTACCTGAGG
miR-1b:BDNF:1              2418  8.01e-19 CGCTTCCCGG GTTCACGCCATTCTCCTGCCTCAGCCTCCCGAGTAGCTGGGACTACAGGC GCCCGCCACC
let-7a:NF2(1)               629  2.84e-16 CGCCTCCCGG ATTCAAGCAATTCTCCTGCCTCAGCCTCCCGAGTAGCTGGGATTACAGGC ACGCACCTCC
let-7:KRAS:1               2084  1.75e-15 CATCTCCCAG GTTCAAGCGATTCTCGTGCCTCGGCCTCCTGAGTAGCTGGGATTACAGGC GTGTGCCACT
miR-133:SRF:1               716  6.60e-13 CACGCATGGG CATTGCAGCCTTGCGCTGTCCCAGGCATGCAGCTGCCTGGGGCCCAAGTT GCAGTGAGCA
miR-29:Tcl1(1)               92  3.39e-12 CCACATCCCG GGACGCAGCAGGAGGCCAGGCCGGCGAGCCCTGTGGATGAGCCCTCAGAA CCCTTGGCTT
miR-1b:G6PD:1                32  6.01e-12 CCAGGAGCTG AGTCACCTCCTCCACTCACTCCAGCCCAACAGAAGGAAGGAGGAGGGCGC CCATTCGTCT
--------------------------------------------------------------------------------

--------------------------------------------------------------------------------
	Motif 1 block diagrams
--------------------------------------------------------------------------------
SEQUENCE NAME            POSITION P-VALUE  MOTIF DIAGRAM
-------------            ----------------  -------------
miR-17-5p:AIB1(1)                 3.8e-25  1037_[1]_962
miR-122:CAT-1(1)                  8.6e-24  1964_[1]_1854
Edited-miR-376a-5p:SNX19          2.8e-23  1014_[1]_1008
miR-20a:E2F1:1                    3.8e-22  27_[1]_473
HSV1-miR-LAT:SMAD3(1)             2.4e-20  359_[1]_3633
miR-125a:ERBB3(1)                 4.2e-19  516_[1]_598
miR-1b:BDNF:1                       8e-19  2417_[1]_132
let-7a:NF2(1)                     2.8e-16  628_[1]_883
let-7:KRAS:1                      1.7e-15  2083_[1]_2142
miR-133:SRF:1                     6.6e-13  715_[1]_1134
miR-29:Tcl1(1)                    3.4e-12  91_[1]_231
miR-1b:G6PD:1                       6e-12  31_[1]_327
--------------------------------------------------------------------------------

--------------------------------------------------------------------------------
	Motif 1 in BLOCKS format
--------------------------------------------------------------------------------
BL   MOTIF 1 width=50 seqs=12
miR-17-5p:AIB1(1)        ( 1038) GGTGGCAGGCACCTGTAATCCCAGCCACTCAGGAGGCTGAGGCACAAGAA  1 
miR-122:CAT-1(1)         ( 1965) GTTGGCGCATGCCTGTAGTCCCAGCTACTCAGGAGGCTGAGGCAGGAGCC  1 
Edited-miR-376a-5p:SNX19 ( 1015) GGTGGTGCGCACCTGTAATCCCAGCCACTCAGAAGGCTGAGGCAGGAGAA  1 
miR-20a:E2F1:1           (   28) GATGGGGCGCACCTGTAATCCCAGCTACTCAGGAGGCTGAGGCATAAGAA  1 
HSV1-miR-LAT:SMAD3(1)    (  360) GGTGGCATGTGCCTGTGGTCCCAGCTGCTCAGGAGGCTGAGGTGGAAGGA  1 
miR-125a:ERBB3(1)        (  517) GGTGGCTCATGCCTGTAATCTCAGCACTTTGGGAGGCTGAGGCAGAAGGA  1 
miR-1b:BDNF:1            ( 2418) GTTCACGCCATTCTCCTGCCTCAGCCTCCCGAGTAGCTGGGACTACAGGC  1 
let-7a:NF2(1)            (  629) ATTCAAGCAATTCTCCTGCCTCAGCCTCCCGAGTAGCTGGGATTACAGGC  1 
let-7:KRAS:1             ( 2084) GTTCAAGCGATTCTCGTGCCTCGGCCTCCTGAGTAGCTGGGATTACAGGC  1 
miR-133:SRF:1            (  716) CATTGCAGCCTTGCGCTGTCCCAGGCATGCAGCTGCCTGGGGCCCAAGTT  1 
miR-29:Tcl1(1)           (   92) GGACGCAGCAGGAGGCCAGGCCGGCGAGCCCTGTGGATGAGCCCTCAGAA  1 
miR-1b:G6PD:1            (   32) AGTCACCTCCTCCACTCACTCCAGCCCAACAGAAGGAAGGAGGAGGGCGC  1 
//

--------------------------------------------------------------------------------

--------------------------------------------------------------------------------
	Motif 1 position-specific scoring matrix
--------------------------------------------------------------------------------
log-odds matrix: alength= 4 w= 50 n= 73912 bayes= 13.0358 E= 1.0e-046 
   -78   -122    186  -1023 
   -78  -1023    128      8 
  -177  -1023  -1023    154 
 -1023    110    128   -191 
    22  -1023    169  -1023 
   -78    178   -130   -191 
    22   -122    128   -191 
 -1023    159     28    -91 
   -19     78    102  -1023 
    22    110  -1023    -33 
   -19  -1023     69     41 
 -1023    159   -130      8 
  -177    210   -130  -1023 
  -177   -122   -130    125 
 -1023     78    169  -1023 
 -1023     78   -130     89 
    54    -22   -130      8 
    81  -1023    128  -1023 
 -1023     78   -130     89 
 -1023    210   -130   -191 
 -1023    178  -1023      8 
 -1023    237  -1023  -1023 
   154  -1023    -31  -1023 
 -1023  -1023    228  -1023 
 -1023    224   -130  -1023 
  -177    159   -130    -33 
    81    -22   -130    -33 
  -177    178   -130    -91 
  -177     78   -130     67 
 -1023    210  -1023    -91 
   103   -122     69  -1023 
   -19  -1023    169   -191 
   -78   -122    186  -1023 
   103  -1023  -1023     41 
   -19  -1023    186  -1023 
 -1023   -122    215  -1023 
   -78    210  -1023  -1023 
  -177  -1023  -1023    154 
 -1023  -1023    228  -1023 
   103  -1023    102  -1023 
  -177  -1023    215  -1023 
   -19   -122    169  -1023 
 -1023    178   -130    -33 
    81    -22   -130    -33 
   -19    -22    102    -91 
    54     78     28  -1023 
   168  -1023   -130  -1023 
 -1023   -122    215  -1023 
    22   -122    128   -191 
    81    110  -1023   -191 
--------------------------------------------------------------------------------

--------------------------------------------------------------------------------
	Motif 1 position-specific probability matrix
--------------------------------------------------------------------------------
letter-probability matrix: alength= 4 w= 50 nsites= 12 E= 10.0e-047 
 0.166667  0.083333  0.750000  0.000000 
 0.166667  0.000000  0.500000  0.333333 
 0.083333  0.000000  0.000000  0.916667 
 0.000000  0.416667  0.500000  0.083333 
 0.333333  0.000000  0.666667  0.000000 
 0.166667  0.666667  0.083333  0.083333 
 0.333333  0.083333  0.500000  0.083333 
 0.000000  0.583333  0.250000  0.166667 
 0.250000  0.333333  0.416667  0.000000 
 0.333333  0.416667  0.000000  0.250000 
 0.250000  0.000000  0.333333  0.416667 
 0.000000  0.583333  0.083333  0.333333 
 0.083333  0.833333  0.083333  0.000000 
 0.083333  0.083333  0.083333  0.750000 
 0.000000  0.333333  0.666667  0.000000 
 0.000000  0.333333  0.083333  0.583333 
 0.416667  0.166667  0.083333  0.333333 
 0.500000  0.000000  0.500000  0.000000 
 0.000000  0.333333  0.083333  0.583333 
 0.000000  0.833333  0.083333  0.083333 
 0.000000  0.666667  0.000000  0.333333 
 0.000000  1.000000  0.000000  0.000000 
 0.833333  0.000000  0.166667  0.000000 
 0.000000  0.000000  1.000000  0.000000 
 0.000000  0.916667  0.083333  0.000000 
 0.083333  0.583333  0.083333  0.250000 
 0.500000  0.166667  0.083333  0.250000 
 0.083333  0.666667  0.083333  0.166667 
 0.083333  0.333333  0.083333  0.500000 
 0.000000  0.833333  0.000000  0.166667 
 0.583333  0.083333  0.333333  0.000000 
 0.250000  0.000000  0.666667  0.083333 
 0.166667  0.083333  0.750000  0.000000 
 0.583333  0.000000  0.000000  0.416667 
 0.250000  0.000000  0.750000  0.000000 
 0.000000  0.083333  0.916667  0.000000 
 0.166667  0.833333  0.000000  0.000000 
 0.083333  0.000000  0.000000  0.916667 
 0.000000  0.000000  1.000000  0.000000 
 0.583333  0.000000  0.416667  0.000000 
 0.083333  0.000000  0.916667  0.000000 
 0.250000  0.083333  0.666667  0.000000 
 0.000000  0.666667  0.083333  0.250000 
 0.500000  0.166667  0.083333  0.250000 
 0.250000  0.166667  0.416667  0.166667 
 0.416667  0.333333  0.250000  0.000000 
 0.916667  0.000000  0.083333  0.000000 
 0.000000  0.083333  0.916667  0.000000 
 0.333333  0.083333  0.500000  0.083333 
 0.500000  0.416667  0.000000  0.083333 
--------------------------------------------------------------------------------


Time 659.24 secs.

********************************************************************************


********************************************************************************
SUMMARY OF MOTIFS
********************************************************************************

--------------------------------------------------------------------------------
	Combined block diagrams: non-overlapping sites with p-value < 0.0001
--------------------------------------------------------------------------------
SEQUENCE NAME            COMBINED P-VALUE  MOTIF DIAGRAM
-------------            ----------------  -------------
miR-124:Mtpn                     6.57e-01  2599
miR-141:CLOCK                    9.72e-01  2592
miR-24:MAPK14                    1.48e-01  1544
miR-145:PARP8                    2.70e-01  120
miR-23a:FLJ13158                 1.46e-01  1330
let-7e:SMCL1                     4.14e-02  985_[1(2.97e-05)]_2302_[1(7.98e-05)]_1967_[1(7.40e-06)]_155_[1(6.68e-05)]_157
miR-199b:LAMC2                   7.96e-01  1183
miR-23:HES1:2                    4.79e-01  163
miR-20a:E2F1:1                   1.88e-19  27_[1(3.76e-22)]_392_[1(3.05e-09)]_31
miR-196:HOXB8                    5.01e-01  326
miR143:ERK5:1                    4.60e-01  81
miR-1:Hand2                      1.52e-01  1117_[1(8.56e-05)]_810
miR-1:TB4                        9.80e-02  280
miR-23:POU4F2:1                  8.65e-01  1455
miR-101:Enx-1:1                  6.48e-01  98
miR-101:MYCN:1                   9.89e-01  309
miR-19a:PTEN:1                   2.07e-01  656
miR-34:DLL1:1                    9.28e-01  359
miR-1b:G6PD:1                    2.16e-09  31_[1(6.01e-12)]_22_[1(2.31e-05)]_156_[1(9.68e-05)]_49
miR-1b:BDNF:1                    2.04e-15  2417_[1(8.01e-19)]_132
miR-26:SMAD1:1                   8.48e-01  1084
let-7:KRAS:1                     7.39e-12  2083_[1(1.75e-15)]_2142
let-7:NRAS:1                     8.57e-01  836
miR-15:BCL2                      3.83e-02  1316_[1(1.50e-05)]_1279
miR-132:RICS/p250GAP:1           4.34e-01  812
miR-223:NFIA:1                   5.29e-03  2_[1(6.80e-05)]_75
miR-133:SRF:1                    1.22e-09  492_[1(5.18e-05)]_100_[1(1.53e-05)]_23_[1(6.60e-13)]_616_[1(4.01e-05)]_468
miR-10a:HOXA1:1                  4.16e-01  760
miR-155:AGTR1(1)                 7.50e-01  697
miR-127:BCL6(1)                  5.95e-01  391
miR-140:HDAC4(1)                 2.70e-01  440_[1(8.27e-05)]_3362
miR-17-5p:AIB1(1)                7.57e-22  902_[1(2.00e-10)]_85_[1(3.79e-25)]_962
miR-27b:CYP1B1(1)                8.82e-01  271
miR-206:Fstl1(1)                 1.26e-01  454
miR-189:SLITRK1(1)               7.54e-01  1413
miR-206:GJA1(1)                  5.27e-01  1146
miR-29:Tcl1(1)                   1.10e-09  91_[1(3.39e-12)]_231
miR-122:CAT-1(1)                 3.27e-20  47_[1(4.95e-17)]_1867_[1(8.57e-24)]_1854
miR-125a:ERBB2(1)                1.49e-02  242_[1(3.51e-05)]_183
miR-125a:ERBB3(1)                4.70e-16  223_[1(3.20e-05)]_243_[1(4.21e-19)]_108_[1(6.85e-07)]_440
miR-133:PTBP2(1)                 6.05e-01  1205
miR-34a:E2F3(1)                  8.81e-02  445
miR-192:SIP1(1)                  3.26e-01  372
let-7a:NF2(1)                    4.30e-13  13_[1(1.47e-07)]_357_[1(4.64e-05)]_158_[1(2.84e-16)]_84_[1(2.26e-08)]_749
miR-376a-5p:SFRS11(1)            9.99e-01  312
miR-376a-5p:SLC16A1(1)           9.84e-01  1483
miR-376a-5p:TTK(1)               5.88e-01  138
Edited-miR-376a-5p:PRPS1         1.36e-02  307_[1(1.69e-05)]_19_[1(9.85e-05)]_429
Edited-miR-376a-5p:ZNF51         1.39e-01  74
Edited-miR-376a-5p:SNX19         5.57e-20  736_[1(1.20e-10)]_93_[1(2.90e-11)]_85_[1(2.75e-23)]_1008
miR-208:THRAP1(1)                6.28e-01  117
miR-29b:MCL1(1)                  5.60e-01  1383
miR-1:KCNJ2(1)                   2.24e-01  2535
HSV1-miR-LAT:TGFB1(1)            3.90e-01  166
HSV1-miR-LAT:SMAD3(1)            9.41e-17  359_[1(2.36e-20)]_1242_[1(9.10e-07)]_277_[1(9.51e-05)]_2014
miR-98:HMGA2(1)                  3.57e-01  2869
miR-206:ESR1(1)                  8.86e-01  4091
--------------------------------------------------------------------------------

********************************************************************************


********************************************************************************
Stopped because nmotifs = 1 reached.
********************************************************************************

CPU: scorpion.binfo.wzw.tum.de

********************************************************************************
