# Supplementary material for: A Novel Putative miRNA Target Enhancer Signal
Source: PLoS One. 2009 Jul 31;4(7):e6473. doi: 10.1371/journal.pone.0006473 (PMC2714067; doi:10.1371/journal.pone.0006473)
Supplement: Table S1 — Tarbase's human transcript data set. Excel sheet describing all used miRNA targets. (0.09 MB XLS) [file pone.0006473.s005.xls]

## Sheet: Full data set
Tarbase_microRNA:targetgene	UCSC_Name	UCSC_strand	Utr3Length	Space Upstream In 3UTR (from miRNA target site)	Space Downstream in 3UTR (from miRNA target site)	Tarbase							UCSC
						chr	target site start	target site stop	microRNA:targetgene	target site length	set	assembly	name	chrom	strand	txStart	txEnd	cdsStart	cdsEnd	exonCount	exonStarts	exonEnds	proteinID	alignID
miR-124:Mtpn	NM_145808	-	3165	438	2698	chr7	135071461	135071490	miR-124:Mtpn	29		hg17	NM_145808	chr7	-	135068763	135119319	135071928	135119103	4	135068763,135092601,135093519,135119031,	135072015,135092685,135093633,135119319,	MTPN_HUMAN	R17521
miR-375:Mtpn	NM_145808	-	3165	3121	21	chr7	135068784	135068807	miR-375:Mtpn	23		hg17	NM_145808	chr7	-	135068763	135119319	135071928	135119103	4	135068763,135092601,135093519,135119031,	135072015,135092685,135093633,135119319,	MTPN_HUMAN	R17521
miR-141:CLOCK	NM_004898	-	2922	213	2691	chr4	56142278	56142296	miR-141:CLOCK	18		hg17	NM_004898	chr4	-	56139587	56253925	56142509	56189880	23	56139587,56145376,56149526,56150781,56151727,56155873,56156490,56157185,56160148,56160771,56162991,56163312,56165986,56166242,56170779,56177811,56183057,56185909,56186734,56189833,56196468,56217006,56253876,	56142689,56145632,56149729,56150991,56151880,56155963,56156591,56157327,56160224,56160919,56163098,56163395,56166105,56166356,56170900,56177901,56183149,56186058,56186794,56189923,56196560,56217160,56253925,	CLOCK_HUMAN	R14289
miR-24:MAPK14	NM_139012	+	2311	647	1643	chr6	36184849	36184870	miR-24:MAPK14	21		hg17	NM_139012	chr6	+	36103550	36186513	36103912	36184202	12	36103550,36128453,36135043,36148627,36149445,36149803,36151602,36152291,36171741,36178325,36183209,36184134,	36104028,36128583,36135102,36148739,36149475,36149851,36151717,36152363,36171821,36178404,36183383,36186513,	MK14_HUMAN	R16149
miR-24:MAPK14	NM_139014	+	3142	1478	1643	chr6	36184849	36184870	miR-24:MAPK14	21		hg17	NM_139014	chr6	+	36103550	36186513	36103912	36183371	11	36103550,36128453,36135043,36148627,36149445,36149803,36151602,36152291,36171741,36183209,36184134,	36104028,36128583,36135102,36148739,36149475,36149851,36151717,36152363,36171821,36183383,36186513,	Q16539-4	R16150
miR-24:MAPK14	NM_001315	+	2311	647	1643	chr6	36184849	36184870	miR-24:MAPK14	21		hg17	NM_001315	chr6	+	36103550	36186513	36103912	36184202	12	36103550,36128453,36135043,36148627,36149445,36149803,36151602,36152291,36175942,36178325,36183209,36184134,	36104028,36128583,36135102,36148739,36149475,36149851,36151717,36152363,36176022,36178404,36183383,36186513,	Q16539-2	R16148
miR-145:PARP8	NM_024615	+	274	35	219	chr5	50173694	50173714	miR-145:PARP8	20		hg17	NM_024615	chr5	+	49998569	50173933	49998686	50173659	26	49998569,49999661,50081741,50091233,50091882,50093411,50094738,50109659,50110150,50120113,50125797,50126443,50128572,50128728,50147022,50152803,50153925,50156498,50158345,50159534,50159902,50161482,50164371,50165569,50166521,50173556,	49998777,49999716,50081779,50091323,50091953,50093489,50094833,50109720,50110241,50120180,50125923,50127008,50128623,50128824,50147115,50152929,50153991,50156566,50158394,50159647,50159975,50161552,50164445,50165639,50166606,50173933,	Q6DHZ1_HUMAN	R14920
miR-23a:FLJ13158	NM_024909	+	1654	209	1429	chr6	30718980	30718996	miR-23a:FLJ13158	16		hg17	NM_024909	chr6	+	30702631	30720425	30702641	30718771	10	30702631,30703215,30703391,30703606,30703787,30704084,30716132,30716290,30717931,30718523,	30702748,30703276,30703483,30703667,30703901,30704186,30716178,30716359,30718003,30720425,	Q8NDK9_HUMAN	R15972
let-7e:SMCL1	NM_006306	-	5954	72	5865	chrX	53289955	53289972	let-7e:SMCL1	17		hg17	NM_006306	chrX	-	53284090	53332639	53290044	53332570	25	53284090,53290561,53290959,53292173,53292447,53293038,53304718,53306167,53306412,53309531,53313518,53313729,53314964,53315197,53315445,53315723,53319013,53319372,53321731,53321965,53322870,53323202,53324727,53324950,53332461,	53290128,53290672,53291029,53292325,53292602,53293195,53304829,53306321,53306558,53309673,53313625,53313846,53315102,53315344,53315625,53315909,53319221,53319455,53321872,53322224,53323109,53323406,53324840,53325139,53332639,	SMC1A_HUMAN	R19447
miR-16:CGI-38	NM_016140	-	363	293	54	chr16	65981268	65981284	miR-16:CGI-38	16		hg17	NM_016140	chr16	-	65981214	65984922	65981577	65982515	5	65981214,65981882,65982327,65984350,65984783,	65981766,65982036,65982521,65984441,65984922,	CG38_HUMAN	R21911
miR-199b:LAMC2	NM_005562	+	1504	209	1282	chr1	179944401	179944414	miR-199b:LAMC2	13		hg17	NM_005562	chr1	+	179887055	179945696	179887144	179944192	23	179887055,179908672,179916244,179919181,179921616,179922880,179923926,179926399,179927489,179928306,179929165,179931752,179932978,179933443,179935158,179936366,179937251,179938143,179939098,179940155,179940831,179941083,179943938,	179887223,179908861,179916380,179919280,179921753,179923003,179924116,179926512,179927708,179928489,179929411,179931895,179933135,179933649,179935238,179936522,179937396,179938296,179939213,179940355,179940990,179941183,179945696,	LAMC2_HUMAN	R1565
miR-103-1:FBXW1B	NM_033644	-	7083	6899	162	chr5	171221322	171221344	miR-103-1:FBXW1B	22		hg17	NM_033644	chr5	-	171221160	171366482	171228243	171366111	13	171221160,171228218,171229337,171230356,171232480,171235893,171237619,171251075,171258612,171259522,171270180,171273951,171366066,	171223710,171228405,171229416,171230467,171232599,171236143,171237738,171251213,171258703,171259709,171270406,171274014,171366482,	Q9UKB1-2	R20547
miR-103-1:FBXW1B	NM_012300	-	7083	6899	162	chr5	171221322	171221344	miR-103-1:FBXW1B	22		hg17	NM_012300	chr5	-	171221160	171366482	171228243	171366111	13	171221160,171228218,171229337,171230356,171232480,171235893,171237619,171251075,171258612,171259522,171270180,171317205,171366066,	171223710,171228405,171229416,171230467,171232599,171236143,171237738,171251213,171258703,171259709,171270406,171317307,171366482,	FBW1B_HUMAN	R20546
miR-103-1:FBXW1B	NM_033645	-	7083	6899	162	chr5	171221322	171221344	miR-103-1:FBXW1B	22		hg17	NM_033645	chr5	-	171221160	171366482	171228243	171366111	12	171221160,171228218,171229337,171230356,171232480,171235893,171237619,171251075,171258612,171259522,171270180,171366066,	171223710,171228405,171229416,171230467,171232599,171236143,171237738,171251213,171258703,171259709,171270406,171366482,	Q9UKB1-2	R20548
miR-23:HES1:2	NM_005524	+	374	91	262	chr3	195338815	195338836	miR-23:HES1:2	21		hg17	NM_005524	chr3	+	195336635	195339098	195336871	195338724	4	195336635,195337107,195337451,195338173,	195336979,195337203,195337539,195339098,	HES1_HUMAN	R13998
miR-23:HES1:3	NM_005524	+	374	267	86	chr3	195338991	195339012	miR-23:HES1:3	21		hg17	NM_005524	chr3	+	195336635	195339098	195336871	195338724	4	195336635,195337107,195337451,195338173,	195336979,195337203,195337539,195339098,	HES1_HUMAN	R13998
miR-20a:E2F1:1	NM_005225	-	1049	370	649	chr20	31727798	31727828	miR-20a:E2F1:1	30		hg17	NM_005225	chr20	-	31727149	31737854	31728198	31737731	7	31727149,31728571,31728892,31729667,31731221,31731792,31737470,	31728446,31728797,31729007,31729820,31731441,31731883,31737854,	E2F1_HUMAN	R11743
miR-20a:E2F1:2	NM_005225	-	1049	943	62	chr20	31727211	31727255	miR-20a:E2F1:2	44		hg17	NM_005225	chr20	-	31727149	31737854	31728198	31737731	7	31727149,31728571,31728892,31729667,31731221,31731792,31737470,	31728446,31728797,31729007,31729820,31731441,31731883,31737854,	E2F1_HUMAN	R11743
miR-17-5p:E2F1:1	NM_005225	-	1049	370	649	chr20	31727798	31727828	miR-17-5p:E2F1:1	30		hg17	NM_005225	chr20	-	31727149	31737854	31728198	31737731	7	31727149,31728571,31728892,31729667,31731221,31731792,31737470,	31728446,31728797,31729007,31729820,31731441,31731883,31737854,	E2F1_HUMAN	R11743
miR-17-5p:E2F1:2	NM_005225	-	1049	943	62	chr20	31727211	31727255	miR-17-5p:E2F1:2	44		hg17	NM_005225	chr20	-	31727149	31737854	31728198	31737731	7	31727149,31728571,31728892,31729667,31731221,31731792,31737470,	31728446,31728797,31729007,31729820,31731441,31731883,31737854,	E2F1_HUMAN	R11743
miR-196:HOXB8	NM_024016	-	856	411	425	chr17	44045131	44045151	miR-196:HOXB8	20		hg17	NM_024016	chr17	-	44044706	44047300	44045562	44047065	2	44044706,44046641,	44045870,44047300,	HXB8_HUMAN	R8128
miR143:ERK5:1	NM_139033	+	308	91	180	chr17	19227228	19227265	miR143:ERK5:1	37		hg17	NM_139033	chr17	+	19221658	19227445	19222806	19227137	7	19221658,19222801,19223687,19224513,19225686,19226718,19226983,	19222007,19223038,19223853,19225592,19226372,19226852,19227445,	MK07_HUMAN	R7679
miR143:ERK5:1	NM_139032	+	307	91	179	chr17	19227228	19227265	miR143:ERK5:1	37		hg17	NM_139032	chr17	+	19221658	19227444	19224532	19227137	5	19221658,19224513,19225686,19226718,19226983,	19222007,19225592,19226372,19226852,19227444,	Q7L4P4_HUMAN	R7678
miR-1:Hand2	NM_021973	-	2308	204	2076	chr4	174822925	174822953	miR-1:Hand2	28		hg17	NM_021973	chr4	-	174820849	174825309	174823157	174825170	5	174820849,174821153,174822893,174824615,174825267,	174820909,174821258,174823256,174825260,174825309,	HAND2_HUMAN	R14732
miR-1:TB4	NM_021109	+	415	9	379	chrX	12754596	12754623	miR-1:TB4	27		hg17	NM_021109	chrX	+	12752883	12755002	12754037	12754587	3	12752883,12754021,12754552,	12752944,12754137,12755002,	TYB4_HUMAN	R19167
miR-23:POU4F2:1	NM_004575	+	1663	89	1554	chr4	147919654	147919674	miR-23:POU4F2:1	20		hg17	NM_004575	chr4	+	147917692	147921228	147917897	147919565	2	147917692,147918623,	147918185,147921228,	PO4F2_HUMAN	R14659
miR-23:POU4F2:2	NM_004575	+	1663	156	1483	chr4	147919721	147919745	miR-23:POU4F2:2	24		hg17	NM_004575	chr4	+	147917692	147921228	147917897	147919565	2	147917692,147918623,	147918185,147921228,	PO4F2_HUMAN	R14659
miR-23:POU4F2:3	NM_004575	+	1663	449	1192	chr4	147920014	147920036	miR-23:POU4F2:3	22		hg17	NM_004575	chr4	+	147917692	147921228	147917897	147919565	2	147917692,147918623,	147918185,147921228,	PO4F2_HUMAN	R14659
miR-23:POU4F2:4	NM_004575	+	1663	1645	-10	chr4	147921210	147921238	miR-23:POU4F2:4	28		hg17	NM_004575	chr4	+	147917692	147921228	147917897	147919565	2	147917692,147918623,	147918185,147921228,	PO4F2_HUMAN	R14659
miR-101:Enx-1:1	NM_004456	-	263	45	197	chr7	147942319	147942340	miR-101:Enx-1:1	21		hg17	NM_004456	chr7	-	147942122	148019062	147942385	147982038	20	147942122,147943810,147944049,147945072,147946364,147948698,147949653,147950245,147951423,147951961,147952616,147954335,147961193,147961903,147963479,147964467,147967373,147981209,147981921,148018903,	147942446,147943895,147944130,147945154,147946460,147948877,147949779,147950286,147951518,147952131,147952857,147954427,147961372,147962006,147963620,147964588,147967490,147981338,147982045,148019062,	EZH2_HUMAN	R17582
miR-101:Enx-1:1	NM_152998	-	263	45	197	chr7	147942319	147942340	miR-101:Enx-1:1	21		hg17	NM_152998	chr7	-	147942122	148019062	147942385	147982038	19	147942122,147943810,147944049,147945072,147946364,147948698,147949653,147950245,147951423,147951961,147952616,147954335,147961208,147961903,147963479,147964467,147981209,147981921,148018903,	147942446,147943895,147944130,147945154,147946460,147948877,147949779,147950286,147951518,147952131,147952857,147954427,147961372,147962006,147963620,147964588,147981338,147982045,148019062,	Q75MG3_HUMAN	R17583
miR-101:Enx-1:2	NM_004456	-	263	87	142	chr7	147942264	147942298	miR-101:Enx-1:2	34		hg17	NM_004456	chr7	-	147942122	148019062	147942385	147982038	20	147942122,147943810,147944049,147945072,147946364,147948698,147949653,147950245,147951423,147951961,147952616,147954335,147961193,147961903,147963479,147964467,147967373,147981209,147981921,148018903,	147942446,147943895,147944130,147945154,147946460,147948877,147949779,147950286,147951518,147952131,147952857,147954427,147961372,147962006,147963620,147964588,147967490,147981338,147982045,148019062,	EZH2_HUMAN	R17582
miR-101:Enx-1:2	NM_152998	-	263	87	142	chr7	147942264	147942298	miR-101:Enx-1:2	34		hg17	NM_152998	chr7	-	147942122	148019062	147942385	147982038	19	147942122,147943810,147944049,147945072,147946364,147948698,147949653,147950245,147951423,147951961,147952616,147954335,147961208,147961903,147963479,147964467,147981209,147981921,148018903,	147942446,147943895,147944130,147945154,147946460,147948877,147949779,147950286,147951518,147952131,147952857,147954427,147961372,147962006,147963620,147964588,147981338,147982045,148019062,	Q75MG3_HUMAN	R17583
miR-101:MYCN:1	NM_005378	+	909	479	408	chr2	16037296	16037318	miR-101:MYCN:1	22		hg17	NM_005378	chr2	+	16031280	16037726	16032784	16036817	3	16031280,16032667,16036212,	16031463,16033574,16037726,	MYCN_HUMAN	R17768
miR-101:MYCN:2	NM_005378	+	909	553	339	chr2	16037370	16037387	miR-101:MYCN:2	17		hg17	NM_005378	chr2	+	16031280	16037726	16032784	16036817	3	16031280,16032667,16036212,	16031463,16033574,16037726,	MYCN_HUMAN	R17768
miR-19a:PTEN:1	NM_000314	+	1173	376	755	chr10	89715585	89715627	miR-19a:PTEN:1	42		hg17	NM_000314	chr10	+	89613174	89716382	89614206	89715209	9	89613174,89643761,89675249,89680782,89682749,89701854,89707589,89710630,89715023,	89614285,89643846,89675294,89680826,89682988,89701993,89707756,89710855,89716382,	PTEN_HUMAN	R2397
miR-34:DLL1:1	NM_005618	-	661	182	458	chr6	170509390	170509411	miR-34:DLL1:1	21		hg17	NM_005618	chr6	-	170508932	170517112	170509593	170516859	11	170508932,170509707,170509950,170511638,170511973,170512288,170512957,170514958,170515448,170516231,170516805,	170509599,170509825,170510749,170511855,170512143,170512419,170513018,170515216,170515509,170516528,170517112,	DLL1_HUMAN	R16746
miR-34:DLL1:2	NM_005618	-	661	280	362	chr6	170509294	170509313	miR-34:DLL1:2	19		hg17	NM_005618	chr6	-	170508932	170517112	170509593	170516859	11	170508932,170509707,170509950,170511638,170511973,170512288,170512957,170514958,170515448,170516231,170516805,	170509599,170509825,170510749,170511855,170512143,170512419,170513018,170515216,170515509,170516528,170517112,	DLL1_HUMAN	R16746
miR-34:DLL1:3	NM_005618	-	661	320	299	chr6	170509231	170509273	miR-34:DLL1:3	42		hg17	NM_005618	chr6	-	170508932	170517112	170509593	170516859	11	170508932,170509707,170509950,170511638,170511973,170512288,170512957,170514958,170515448,170516231,170516805,	170509599,170509825,170510749,170511855,170512143,170512419,170513018,170515216,170515509,170516528,170517112,	DLL1_HUMAN	R16746
miR-34:Notch1:1	NM_017617	-	1626	893	711	chr9	136665444	136665466	miR-34:Notch1:1	22		hg17	NM_017617	chr9	-	136664733	136716075	136666359	136716075	34	136664733,136669187,136669400,136670840,136672036,136672289,136672560,136673470,136674961,136675598,136676815,136677004,136677593,136678243,136678520,136679158,136680021,136680941,136681440,136683309,136683680,136684798,136685578,136685771,136686269,136687560,136688040,136688425,136688879,136689731,136693138,136694005,136714312,136716014,	136667847,136669285,136669548,136671136,136672202,136672377,136672777,136673619,136675393,136676170,136676928,136677262,136677726,136678428,136678674,136679360,136680250,136681097,136681560,136683423,136683826,136684991,136685689,136686005,136686383,136687674,136688226,136688581,136689113,136689854,136693477,136694268,136714391,136716075,	NOTC1_HUMAN	R19043
miR-1b:G6PD:1	NM_000402	-	609	61	507	chrX	153323816	153323857	miR-1b:G6PD:1	41		hg17	NM_000402	chrX	-	153323309	153339173	153323918	153338074	13	153323309,153324106,153324304,153324485,153324860,153325494,153325953,153326256,153327086,153327855,153328059,153337954,153338707,	153324009,153324199,153324381,153324721,153325047,153325588,153326079,153326415,153327304,153327964,153328097,153338082,153339173,	G6PD_HUMAN	R19938
miR-1b:G6PD:2	NM_000402	-	609	139	438	chrX	153323747	153323779	miR-1b:G6PD:2	32		hg17	NM_000402	chrX	-	153323309	153339173	153323918	153338074	13	153323309,153324106,153324304,153324485,153324860,153325494,153325953,153326256,153327086,153327855,153328059,153337954,153338707,	153324009,153324199,153324381,153324721,153325047,153325588,153326079,153326415,153327304,153327964,153328097,153338082,153339173,	G6PD_HUMAN	R19938
miR-1b:G6PD:3	NM_000402	-	609	406	182	chrX	153323491	153323512	miR-1b:G6PD:3	21		hg17	NM_000402	chrX	-	153323309	153339173	153323918	153338074	13	153323309,153324106,153324304,153324485,153324860,153325494,153325953,153326256,153327086,153327855,153328059,153337954,153338707,	153324009,153324199,153324381,153324721,153325047,153325588,153326079,153326415,153327304,153327964,153328097,153338082,153339173,	G6PD_HUMAN	R19938
miR-1b:BDNF:1	NM_170735	-	2924	185	2698	chr11	27635717	27635758	miR-1b:BDNF:1	41		hg17	NM_170735	chr11	-	27633019	27637249	27635943	27636687	1	27633019,	27637249,	BDNF_HUMAN	R14895
miR-1b:BDNF:1	NM_170734	-	2924	185	2698	chr11	27635717	27635758	miR-1b:BDNF:1	41		hg17	NM_170734	chr11	-	27633019	27677756	27635943	27677528	2	27633019,27677504,	27636708,27677756,	BDNF_HUMAN	R3034
miR-1b:BDNF:1	NM_170731	-	2924	185	2698	chr11	27635717	27635758	miR-1b:BDNF:1	41		hg17	NM_170731	chr11	-	27633019	27699872	27635943	27699537	2	27633019,27699534,	27636708,27699872,	BDNF_HUMAN	R22386
miR-1b:BDNF:2	NM_170735	-	2924	354	2528	chr11	27635547	27635589	miR-1b:BDNF:2	42		hg17	NM_170735	chr11	-	27633019	27637249	27635943	27636687	1	27633019,	27637249,	BDNF_HUMAN	R14895
miR-1b:BDNF:2	NM_170734	-	2924	354	2528	chr11	27635547	27635589	miR-1b:BDNF:2	42		hg17	NM_170734	chr11	-	27633019	27677756	27635943	27677528	2	27633019,27677504,	27636708,27677756,	BDNF_HUMAN	R3034
miR-1b:BDNF:2	NM_170731	-	2924	354	2528	chr11	27635547	27635589	miR-1b:BDNF:2	42		hg17	NM_170731	chr11	-	27633019	27699872	27635943	27699537	2	27633019,27699534,	27636708,27699872,	BDNF_HUMAN	R22386
miR-1b:BDNF:3	NM_170735	-	2924	1305	1595	chr11	27634614	27634638	miR-1b:BDNF:3	24		hg17	NM_170735	chr11	-	27633019	27637249	27635943	27636687	1	27633019,	27637249,	BDNF_HUMAN	R14895
miR-1b:BDNF:3	NM_170734	-	2924	1305	1595	chr11	27634614	27634638	miR-1b:BDNF:3	24		hg17	NM_170734	chr11	-	27633019	27677756	27635943	27677528	2	27633019,27677504,	27636708,27677756,	BDNF_HUMAN	R3034
miR-1b:BDNF:3	NM_170731	-	2924	1305	1595	chr11	27634614	27634638	miR-1b:BDNF:3	24		hg17	NM_170731	chr11	-	27633019	27699872	27635943	27699537	2	27633019,27699534,	27636708,27699872,	BDNF_HUMAN	R22386
miR-130:MCSF:1	NM_000757	+	4544	4430	89	chr1	110184283	110184308	miR-130:MCSF:1	25		hg17	NM_000757	chr1	+	110165498	110184397	110165687	110179853	9	110165498,110168922,110170297,110171956,110176510,110177829,110179439,110179810,110183515,	110165726,110169045,110170360,110172127,110176658,110178854,110179492,110179866,110184397,	CSF1_HUMAN	R927
miR-130:MCSF:1	NM_172211	+	4544	4430	89	chr1	110184283	110184308	miR-130:MCSF:1	25		hg17	NM_172211	chr1	+	110165498	110184397	110165687	110179853	9	110165498,110168922,110170297,110171956,110176510,110178723,110179439,110179810,110183515,	110165726,110169045,110170360,110172127,110176658,110178854,110179492,110179866,110184397,	P09603-3	R928
miR-26:SMAD1:1	NM_005900	+	1237	11	1183	chr4	146836702	146836745	miR-26:SMAD1:1	43		hg17	NM_005900	chr4	+	146760555	146837928	146793370	146836691	7	146760555,146793194,146818560,146821338,146825459,146832540,146836547,	146760795,146793770,146818818,146821455,146825681,146832797,146837928,	SMAD1_HUMAN	R20975
miR-26:SMAD1:2	NM_005900	+	1237	92	1127	chr4	146836783	146836801	miR-26:SMAD1:2	18		hg17	NM_005900	chr4	+	146760555	146837928	146793370	146836691	7	146760555,146793194,146818560,146821338,146825459,146832540,146836547,	146760795,146793770,146818818,146821455,146825681,146832797,146837928,	SMAD1_HUMAN	R20975
miR-23a:CXCL12:1	NM_199168	-	1570	1352	177	chr10	44192693	44192734	miR-23a:CXCL12:1	41		hg17	NM_199168	chr10	-	44192516	44200551	44194086	44200459	3	44192516,44196216,44200398,	44194177,44196334,44200551,	P48061-2	R2174
miR-23a:CXCL12:2	NM_199168	-	1570	1429	121	chr10	44192637	44192657	miR-23a:CXCL12:2	20		hg17	NM_199168	chr10	-	44192516	44200551	44194086	44200459	3	44192516,44196216,44200398,	44194177,44196334,44200551,	P48061-2	R2174
let-7:KRAS:1	NM_004985	-	4549	152	4374	chr12	25253820	25253843	let-7:KRAS:1	23		hg17	NM_004985	chr12	-	25249446	25295121	25253995	25289585	5	25249446,25269814,25271434,25289474,25294951,	25254112,25269974,25271613,25289596,25295121,	P01116-2	R4191
let-7:KRAS:1	NM_033360	-	10195	5798	4374	chr12	25253820	25253843	let-7:KRAS:1	23		hg17	NM_033360	chr12	-	25249446	25295121	25259641	25289585	6	25249446,25259637,25269814,25271434,25289474,25294951,	25254112,25259761,25269974,25271613,25289596,25295121,	RASK_HUMAN	R4192
let-7:KRAS:2	NM_004985	-	4549	1794	2737	chr12	25252183	25252201	let-7:KRAS:2	18		hg17	NM_004985	chr12	-	25249446	25295121	25253995	25289585	5	25249446,25269814,25271434,25289474,25294951,	25254112,25269974,25271613,25289596,25295121,	P01116-2	R4191
let-7:KRAS:2	NM_033360	-	10195	7440	2737	chr12	25252183	25252201	let-7:KRAS:2	18		hg17	NM_033360	chr12	-	25249446	25295121	25259641	25289585	6	25249446,25259637,25269814,25271434,25289474,25294951,	25254112,25259761,25269974,25271613,25289596,25295121,	RASK_HUMAN	R4192
let-7:KRAS:3	NM_004985	-	4549	1941	2585	chr12	25252031	25252054	let-7:KRAS:3	23		hg17	NM_004985	chr12	-	25249446	25295121	25253995	25289585	5	25249446,25269814,25271434,25289474,25294951,	25254112,25269974,25271613,25289596,25295121,	P01116-2	R4191
let-7:KRAS:3	NM_033360	-	10195	7587	2585	chr12	25252031	25252054	let-7:KRAS:3	23		hg17	NM_033360	chr12	-	25249446	25295121	25259641	25289585	6	25249446,25259637,25269814,25271434,25289474,25294951,	25254112,25259761,25269974,25271613,25289596,25295121,	RASK_HUMAN	R4192
let-7:KRAS:4	NM_004985	-	4549	2357	2169	chr12	25251615	25251638	let-7:KRAS:4	23		hg17	NM_004985	chr12	-	25249446	25295121	25253995	25289585	5	25249446,25269814,25271434,25289474,25294951,	25254112,25269974,25271613,25289596,25295121,	P01116-2	R4191
let-7:KRAS:4	NM_033360	-	10195	8003	2169	chr12	25251615	25251638	let-7:KRAS:4	23		hg17	NM_033360	chr12	-	25249446	25295121	25259641	25289585	6	25249446,25259637,25269814,25271434,25289474,25294951,	25254112,25259761,25269974,25271613,25289596,25295121,	RASK_HUMAN	R4192
let-7:KRAS:7	NM_004985	-	4549	3133	1390	chr12	25250836	25250862	let-7:KRAS:7	26		hg17	NM_004985	chr12	-	25249446	25295121	25253995	25289585	5	25249446,25269814,25271434,25289474,25294951,	25254112,25269974,25271613,25289596,25295121,	P01116-2	R4191
let-7:KRAS:7	NM_033360	-	10195	8779	1390	chr12	25250836	25250862	let-7:KRAS:7	26		hg17	NM_033360	chr12	-	25249446	25295121	25259641	25289585	6	25249446,25259637,25269814,25271434,25289474,25294951,	25254112,25259761,25269974,25271613,25289596,25295121,	RASK_HUMAN	R4192
let-7:KRAS:8	NM_004985	-	4549	3193	1329	chr12	25250775	25250802	let-7:KRAS:8	27		hg17	NM_004985	chr12	-	25249446	25295121	25253995	25289585	5	25249446,25269814,25271434,25289474,25294951,	25254112,25269974,25271613,25289596,25295121,	P01116-2	R4191
let-7:KRAS:8	NM_033360	-	10195	8839	1329	chr12	25250775	25250802	let-7:KRAS:8	27		hg17	NM_033360	chr12	-	25249446	25295121	25259641	25289585	6	25249446,25259637,25269814,25271434,25289474,25294951,	25254112,25259761,25269974,25271613,25289596,25295121,	RASK_HUMAN	R4192
let-7:NRAS:1	NM_002524	-	1571	612	935	chr1	114962561	114962585	let-7:NRAS:1	24		hg17	NM_002524	chr1	-	114961626	114971557	114963197	114970823	7	114961626,114962816,114963193,114964231,114968462,114970712,114971320,	114962713,114962855,114963317,114964391,114968641,114970840,114971557,	RASN_HUMAN	R996
let-7:NRAS:2	NM_002524	-	1571	640	906	chr1	114962532	114962557	let-7:NRAS:2	25		hg17	NM_002524	chr1	-	114961626	114971557	114963197	114970823	7	114961626,114962816,114963193,114964231,114968462,114970712,114971320,	114962713,114962855,114963317,114964391,114968641,114970840,114971557,	RASN_HUMAN	R996
let-7:NRAS:3	NM_002524	-	1571	704	850	chr1	114962476	114962493	let-7:NRAS:3	17		hg17	NM_002524	chr1	-	114961626	114971557	114963197	114970823	7	114961626,114962816,114963193,114964231,114968462,114970712,114971320,	114962713,114962855,114963317,114964391,114968641,114970840,114971557,	RASN_HUMAN	R996
let-7:NRAS:4	NM_002524	-	1571	1522	22	chr1	114961648	114961675	let-7:NRAS:4	27		hg17	NM_002524	chr1	-	114961626	114971557	114963197	114970823	7	114961626,114962816,114963193,114964231,114968462,114970712,114971320,	114962713,114962855,114963317,114964391,114968641,114970840,114971557,	RASN_HUMAN	R996
miR-15:BCL2	NM_000633	-	5279	2514	2744	chr18	58944302	58944323	miR-15:BCL2	21		hg17	NM_000633	chr18	-	58941558	59136910	58946837	59136879	2	58941558,59136294,	58946972,59136910,	BCL2_HUMAN	R8765
miR-16:BCL2	NM_000633	-	5279	2514	2744	chr18	58944302	58944323	miR-16:BCL2	21		hg17	NM_000633	chr18	-	58941558	59136910	58946837	59136879	2	58941558,59136294,	58946972,59136910,	BCL2_HUMAN	R8765
miR-132:RICS/p250GAP:1	NM_014715	-	960	27	911	chr11	128343962	128343984	miR-132:RICS/p250GAP:1	22		hg17	NM_014715	chr11	-	128343051	128399222	128344011	128373529	13	128343051,128347557,128349228,128351667,128353874,128355657,128356520,128356933,128361107,128361628,128363127,128373423,128398963,	128346264,128348537,128350107,128351739,128354020,128355853,128356666,128357041,128361190,128361773,128363230,128373573,128399222,	O94820_HUMAN	R3897
miR-223:NFIA:1	NM_005595	+	985	743	226	chr1	61633815	61633831	miR-223:NFIA:1	16		hg17	NM_005595	chr1	+	61260315	61634057	61260484	61633072	10	61260315,61265841,61455212,61510204,61530142,61536839,61560929,61581796,61584254,61632995,	61260511,61266373,61455278,61510279,61530260,61536967,61561058,61581975,61584420,61634057,	NFIA_HUMAN	R692
miR-1:HDAC4:1	NM_006037	-	4411	3501	892	chr2	239707527	239707545	miR-1:HDAC4:1	18		hg17	NM_006037	chr2	-	239706635	240058897	239711046	240010648	27	239706635,239711409,239712698,239724671,239726438,239739044,239740051,239742104,239745508,239747958,239752959,239760725,239765999,239769475,239773002,239784405,239792194,239792476,239797633,239802532,239814601,239821752,239834362,239847782,239894542,240010626,240058324,	239711086,239711551,239712783,239724805,239726557,239739142,239740171,239742192,239745564,239748066,239753006,239760846,239766133,239769662,239773260,239784629,239792393,239792593,239797746,239802664,239814723,239821873,239834513,239848027,239894614,240010867,240058897,	HDAC4_HUMAN	R11430
miR-1:HDAC4:1	NM_006037	-	4411	3532	859	chr2	239707494	239707514	miR-1:HDAC4:1	20		hg17	NM_006037	chr2	-	239706635	240058897	239711046	240010648	27	239706635,239711409,239712698,239724671,239726438,239739044,239740051,239742104,239745508,239747958,239752959,239760725,239765999,239769475,239773002,239784405,239792194,239792476,239797633,239802532,239814601,239821752,239834362,239847782,239894542,240010626,240058324,	239711086,239711551,239712783,239724805,239726557,239739142,239740171,239742192,239745564,239748066,239753006,239760846,239766133,239769662,239773260,239784629,239792393,239792593,239797746,239802664,239814723,239821873,239834513,239848027,239894614,240010867,240058897,	HDAC4_HUMAN	R11430
miR-133:SRF:1	NM_003131	+	2315	615	1678	chr6	43255521	43255543	miR-133:SRF:1	22		hg17	NM_003131	chr6	+	43246897	43257221	43247372	43254906	7	43246897,43249562,43251421,43252263,43254009,43254521,43254810,	43247885,43249829,43251683,43252383,43254201,43254598,43257221,	SRF_HUMAN	R22503
miR-133:SRF:1	NM_003131	+	2315	296	1998	chr6	43255202	43255223	miR-133:SRF:1	21		hg17	NM_003131	chr6	+	43246897	43257221	43247372	43254906	7	43246897,43249562,43251421,43252263,43254009,43254521,43254810,	43247885,43249829,43251683,43252383,43254201,43254598,43257221,	SRF_HUMAN	R22503
miR-10a:HOXA1:1	NM_005522	-	1443	555	859	chr7	26906714	26906743	miR-10a:HOXA1:1	29		hg17	NM_005522	chr7	-	26905855	26908834	26907298	26908771	2	26905855,26908119,	26907654,26908834,	HXA1_HUMAN	R16892
miR-10a:HOXA1:1	NM_153620	-	2299	1411	859	chr7	26906714	26906743	miR-10a:HOXA1:1	29		hg17	NM_153620	chr7	-	26905855	26908834	26908154	26908756	3	26905855,26908119,26908417,	26907654,26908214,26908834,	P49639-2	R16893
miR-155:AGTR1(1)	NM_031850	+	886	69	796	chr3	149942669	149942690	miR-155:AGTR1(1)	21		hg17	NM_031850	chr3	+	149898362	149943486	149941520	149942600	4	149898362,149908428,149930664,149941473,	149898612,149908512,149930722,149943486,	AG2R_HUMAN	R13758
miR-127:BCL6(1)	NM_138931	-	1081	570	490	chr3	188922356	188922377	miR-127:BCL6(1)	21		hg17	NM_138931	chr3	-	188921866	188936950	188922947	188934183	10	188921866,188925430,188925988,188927220,188928849,188929539,188932198,188934022,188935358,188936579,	188923091,188925568,188926119,188927388,188929034,188930511,188932420,188934193,188935397,188936950,	BCL6_HUMAN	R13969
miR-140:HDAC4(1)	NM_006037	-	4411	439	3951	chr2	239710586	239710607	miR-140:HDAC4(1)	21		hg17	NM_006037	chr2	-	239706635	240058897	239711046	240010648	27	239706635,239711409,239712698,239724671,239726438,239739044,239740051,239742104,239745508,239747958,239752959,239760725,239765999,239769475,239773002,239784405,239792194,239792476,239797633,239802532,239814601,239821752,239834362,239847782,239894542,240010626,240058324,	239711086,239711551,239712783,239724805,239726557,239739142,239740171,239742192,239745564,239748066,239753006,239760846,239766133,239769662,239773260,239784629,239792393,239792593,239797746,239802664,239814723,239821873,239834513,239848027,239894614,240010867,240058897,	HDAC4_HUMAN	R11430
miR-17-5p:AIB1(1)	NM_006534	+	3451	1282	2148	chr20	45716850	45716871	miR-17-5p:AIB1(1)	21		hg17	NM_006534	chr20	+	45564063	45719019	45684398	45715568	23	45564063,45645333,45684379,45686061,45687531,45689152,45689711,45690072,45695646,45696198,45697472,45698041,45699798,45701158,45701727,45702075,45704363,45709223,45711155,45713132,45714556,45715081,45715556,	45564170,45645412,45684481,45686234,45687632,45689327,45689900,45690174,45695787,45696346,45697864,45698913,45699934,45701353,45701973,45702202,45704535,45709517,45711248,45713427,45714731,45715223,45719019,	Q9Y6Q9-5	R11972
miR-17-5p:AIB1(1)	NM_181659	+	3451	1282	2148	chr20	45716850	45716871	miR-17-5p:AIB1(1)	21		hg17	NM_181659	chr20	+	45564063	45719019	45684398	45715568	23	45564063,45645333,45684379,45686061,45687531,45689152,45689711,45690072,45695646,45696198,45697472,45698041,45699798,45701158,45701727,45702075,45704363,45709223,45711155,45713132,45714556,45715081,45715556,	45564170,45645412,45684481,45686234,45687632,45689327,45689900,45690174,45695787,45696346,45697864,45698913,45699934,45701353,45701973,45702202,45704535,45709517,45711260,45713427,45714731,45715223,45719019,	NCOA3_HUMAN	R11973
miR-27b:CYP1B1(1)	NM_000104	-	3119	2728	370	chr2	38206766	38206787	miR-27b:CYP1B1(1)	21		hg17	NM_000104	chr2	-	38206396	38214943	38209515	38214182	3	38206396,38213139,38214573,	38210104,38214183,38214943,	CP1B1_HUMAN	R10349
miR-206:Fstl1(1)	NM_007085	-	2672	2097	553	chr3	121596369	121596391	miR-206:Fstl1(1)	22		hg17	NM_007085	chr3	-	121595816	121652515	121598488	121652283	11	121595816,121601419,121604344,121604778,121606389,121611068,121612488,121613390,121617459,121652220,121652433,	121598533,121601496,121604455,121604891,121606508,121611199,121612521,121613520,121617564,121652283,121652515,	FSTL1_HUMAN	R13578
miR-189:SLITRK1(1)	NM_052910	-	2208	674	1512	chr13	83350856	83350878	miR-189:SLITRK1(1)	22		hg17	NM_052910	chr13	-	83349344	83354529	83351552	83353643	1	83349344,	83354529,	SLIK1_HUMAN	R5241
miR-206:GJA1(1)	NM_000165	+	1730	459	1245	chr6	121811300	121811326	miR-206:GJA1(1)	26		hg17	NM_000165	chr6	+	121798486	121812571	121809692	121810841	2	121798486,121809676,	121798677,121812571,	CXA1_HUMAN	R16528
miR-206:GJA1(2)	NM_000165	+	1730	1596	114	chr6	121812437	121812457	miR-206:GJA1(2)	20		hg17	NM_000165	chr6	+	121798486	121812571	121809692	121810841	2	121798486,121809676,	121798677,121812571,	CXA1_HUMAN	R16528
miR-1:GJA1(1)	NM_000165	+	1730	467	1245	chr6	121811308	121811326	miR-1:GJA1(1)	18		hg17	NM_000165	chr6	+	121798486	121812571	121809692	121810841	2	121798486,121809676,	121798677,121812571,	CXA1_HUMAN	R16528
miR-1:GJA1(2)	NM_000165	+	1730	1596	114	chr6	121812437	121812457	miR-1:GJA1(2)	20		hg17	NM_000165	chr6	+	121798486	121812571	121809692	121810841	2	121798486,121809676,	121798677,121812571,	CXA1_HUMAN	R16528
miR-29:Tcl1(1)	NM_021966	-	1787	1294	471	chr14	95246528	95246550	miR-29:Tcl1(1)	22		hg17	NM_021966	chr14	-	95246057	95250201	95247844	95250156	4	95246057,95247838,95248309,95250036,	95246971,95247892,95248486,95250201,	TCL1A_HUMAN	R5862
miR-181:Tcl1(1)	NM_021966	-	1787	1522	242	chr14	95246299	95246322	miR-181:Tcl1(1)	23		hg17	NM_021966	chr14	-	95246057	95250201	95247844	95250156	4	95246057,95247838,95248309,95250036,	95246971,95247892,95248486,95250201,	TCL1A_HUMAN	R5862
miR-122:CAT-1(1)	NM_003045	-	5065	1072	3967	chr13	28985518	28985544	miR-122:CAT-1(1)	26		hg17	NM_003045	chr13	-	28981551	29067721	28986616	29008325	13	28981551,28988274,28989280,28989709,28991583,28994453,28995402,28996268,29002674,29004960,29007955,29025897,29067552,	28986720,28988383,28989447,28989927,28991686,28994593,28995625,28996390,29002849,29005119,29008339,29025997,29067721,	CTR1_HUMAN	R8710
miR-122:CAT-1(2)	NM_003045	-	5065	1128	3914	chr13	28985465	28985488	miR-122:CAT-1(2)	23		hg17	NM_003045	chr13	-	28981551	29067721	28986616	29008325	13	28981551,28988274,28989280,28989709,28991583,28994453,28995402,28996268,29002674,29004960,29007955,29025897,29067552,	28986720,28988383,28989447,28989927,28991686,28994593,28995625,28996390,29002849,29005119,29008339,29025997,29067721,	CTR1_HUMAN	R8710
miR-122:CAT-1(3)	NM_003045	-	5065	1345	3695	chr13	28985246	28985271	miR-122:CAT-1(3)	25		hg17	NM_003045	chr13	-	28981551	29067721	28986616	29008325	13	28981551,28988274,28989280,28989709,28991583,28994453,28995402,28996268,29002674,29004960,29007955,29025897,29067552,	28986720,28988383,28989447,28989927,28991686,28994593,28995625,28996390,29002849,29005119,29008339,29025997,29067721,	CTR1_HUMAN	R8710
miR-125a:ERBB2(1)	NM_001005862	+	618	17	574	chr17	35137840	35137867	miR-125a:ERBB2(1)	27		hg17	NM_001005862	chr17	+	35097918	35138441	35116785	35137823	30	35097918,35098474,35103039,35104766,35116768,35118099,35119096,35119591,35119864,35120118,35121706,35122100,35125064,35125224,35125518,35126079,35126293,35127098,35129565,35133097,35133316,35133690,35134504,35134827,35135105,35135485,35136340,35136593,35137073,35137467,	35098057,35098579,35103104,35104960,35116920,35118313,35119231,35119660,35119980,35120260,35121826,35122227,35125138,35125315,35125718,35126212,35126384,35127259,35129613,35133236,35133439,35133789,35134690,35134983,35135181,35135632,35136438,35136782,35137326,35138441,	Q8WYV0_HUMAN	R15287
miR-125a:ERBB2(1)	NM_004448	+	618	17	574	chr17	35137840	35137867	miR-125a:ERBB2(1)	27		hg17	NM_004448	chr17	+	35109779	35138441	35110017	35137823	27	35109779,35116768,35118099,35119096,35119591,35119864,35120118,35121706,35122100,35125064,35125224,35125518,35126079,35126293,35127098,35129565,35133097,35133316,35133690,35134504,35134827,35135105,35135485,35136340,35136593,35137073,35137467,	35110090,35116920,35118313,35119231,35119660,35119980,35120260,35121826,35122227,35125138,35125315,35125718,35126212,35126384,35127259,35129613,35133236,35133439,35133789,35134690,35134983,35135181,35135632,35136438,35136782,35137326,35138441,	ERBB2_HUMAN	R8488
miR-125a:ERBB3(1)	NM_001982	+	1289	8	1263	chr12	54782114	54782132	miR-125a:ERBB3(1)	18		hg17	NM_001982	chr12	+	54760158	54783395	54760351	54782106	28	54760158,54763801,54765045,54766581,54767627,54767845,54768071,54768593,54768798,54772797,54773036,54773395,54773814,54774149,54774452,54775307,54775715,54776553,54776798,54777095,54777835,54778550,54778809,54779698,54779888,54780224,54781111,54781579,	54760433,54763953,54765232,54766707,54767693,54767964,54768213,54768707,54768919,54772871,54773127,54773601,54773947,54774240,54774607,54775361,54775857,54776673,54776897,54777281,54777991,54778626,54778956,54779796,54780080,54780296,54781412,54783395,	ERBB3_HUMAN	R10914
miR-133:PTBP2(1)	NM_021190	+	1385	63	1304	chr1	96991045	96991063	miR-133:PTBP2(1)	18		hg17	NM_021190	chr1	+	96899398	96992367	96899441	96990982	14	96899398,96901140,96929001,96947279,96948284,96955161,96955412,96962635,96982376,96983995,96984442,96990288,96990605,96990852,	96899449,96901171,96929077,96947452,96948428,96955326,96955523,96962831,96982516,96984029,96984535,96990505,96990683,96992367,	Q9UKA9_HUMAN	R851
miR-133:PTBP2(2)	NM_021190	+	1385	1005	346	chr1	96991987	96992021	miR-133:PTBP2(2)	34		hg17	NM_021190	chr1	+	96899398	96992367	96899441	96990982	14	96899398,96901140,96929001,96947279,96948284,96955161,96955412,96962635,96982376,96983995,96984442,96990288,96990605,96990852,	96899449,96901171,96929077,96947452,96948428,96955326,96955523,96962831,96982516,96984029,96984535,96990505,96990683,96992367,	Q9UKA9_HUMAN	R851
miR-34a:E2F3(1)	NM_001949	+	3281	2714	544	chr6	20601354	20601377	miR-34a:E2F3(1)	23		hg17	NM_001949	chr6	+	20510376	20601921	20510442	20598640	7	20510376,20588055,20589415,20590971,20594898,20596322,20598377,	20510835,20588167,20589635,20591130,20595013,20596458,20601921,	E2F3_HUMAN	R15807
miR-192:SIP1(1)	NM_014795	-	1433	939	471	chr2	144979787	144979810	miR-192:SIP1(1)	23		hg17	NM_014795	chr2	-	144979316	145111648	144980749	145108649	10	144979316,144987710,144989599,144992497,144995214,144996134,145016094,145021067,145108576,145111237,	144981327,144987891,144991569,144992606,144995429,144996323,145016166,145021325,145108718,145111648,	SIP1_HUMAN	R10893
miR-21:TPM1(1)	NM_000366	+	1946	1925	0	chr15	61145323	61145344	miR-21:TPM1(1)	21		hg17	NM_000366	chr15	+	61121940	61145344	61122081	61143398	10	61121940,61123278,61136236,61138814,61140120,61140449,61141466,61141827,61143315,61145147,	61122195,61123404,61136370,61138932,61140191,61140525,61141529,61141897,61143442,61145344,	P09493-4	R6241
let-7a:NF2(1)	NM_181826	+	61840	60159	1660	chr22	28417456	28417477	let-7a:NF2(1)	21		hg17	NM_181826	chr22	+	28324118	28419137	28324541	28357297	18	28324118,28349200,28357293,28359632,28362744,28375199,28376136,28378731,28381747,28385532,28388875,28392368,28393811,28395378,28398738,28401981,28403562,28415294,	28324655,28349316,28357419,28359755,28362828,28375268,28376219,28378807,28381882,28385607,28388989,28392491,28394029,28395484,28398866,28402144,28403607,28419137,	Q16230_HUMAN	R12615
let-7a:NF2(1)	NM_181835	+	20281	18600	1660	chr22	28417456	28417477	let-7a:NF2(1)	21		hg17	NM_181835	chr22	+	28324118	28419137	28324541	28398856	10	28324118,28357293,28359632,28362744,28375199,28376136,28378731,28381747,28398848,28415294,	28324655,28357419,28359755,28362828,28375268,28376219,28378807,28381844,28398866,28419137,	P35240-7	R12623
let-7a:NF2(1)	NM_181832	+	15539	13858	1660	chr22	28417456	28417477	let-7a:NF2(1)	21		hg17	NM_181832	chr22	+	28324118	28419137	28324541	28403598	17	28324118,28357293,28359632,28362744,28375199,28376136,28378731,28381747,28385532,28388875,28392368,28393811,28395378,28398738,28401981,28403562,28415294,	28324655,28357419,28359755,28362828,28375268,28376219,28378807,28381882,28385607,28388989,28392491,28394029,28395484,28398866,28402144,28403622,28419137,	MERL_HUMAN	R12620
let-7a:NF2(1)	NM_000268	+	3792	2111	1660	chr22	28417456	28417477	let-7a:NF2(1)	21		hg17	NM_000268	chr22	+	28324118	28419137	28324541	28415345	16	28324118,28357293,28359632,28362744,28375199,28376136,28378731,28381747,28385532,28388875,28392368,28393811,28395378,28398738,28401981,28415294,	28324655,28357419,28359755,28362828,28375268,28376219,28378807,28381882,28385607,28388989,28392491,28394029,28395484,28398866,28402144,28419137,	MERL_HUMAN	R12613
let-7a:NF2(1)	NM_181833	+	3792	2111	1660	chr22	28417456	28417477	let-7a:NF2(1)	21		hg17	NM_181833	chr22	+	28324118	28419137	28324541	28415345	5	28324118,28357293,28359632,28362744,28415294,	28324655,28357419,28359755,28362828,28419137,	P35240-9	R12621
let-7a:NF2(1)	NM_181829	+	15539	13858	1660	chr22	28417456	28417477	let-7a:NF2(1)	21		hg17	NM_181829	chr22	+	28324118	28419137	28324541	28403598	16	28324118,28357293,28362744,28375199,28376136,28378731,28381747,28385532,28388875,28392368,28393811,28395378,28398738,28401981,28403562,28415294,	28324655,28357419,28362828,28375268,28376219,28378807,28381882,28385607,28388989,28392491,28394029,28395484,28398866,28402144,28403607,28419137,	P35240-10	R12618
let-7a:NF2(1)	NM_181827	+	59491	57810	1660	chr22	28417456	28417477	let-7a:NF2(1)	21		hg17	NM_181827	chr22	+	28324118	28419137	28324541	28359646	17	28324118,28357293,28359632,28362744,28375199,28376136,28378731,28381747,28385532,28388875,28392368,28393811,28395378,28398738,28401981,28403562,28415294,	28324655,28357444,28359755,28362828,28375268,28376219,28378807,28381882,28385607,28388989,28392491,28394029,28395484,28398866,28402144,28403607,28419137,	Q9NRW8_HUMAN	R12616
let-7a:NF2(1)	NM_181828	+	15539	13858	1660	chr22	28417456	28417477	let-7a:NF2(1)	21		hg17	NM_181828	chr22	+	28324118	28419137	28324541	28403598	16	28324118,28359632,28362744,28375199,28376136,28378731,28381747,28385532,28388875,28392368,28393811,28395378,28398738,28401981,28403562,28415294,	28324655,28359755,28362828,28375268,28376219,28378807,28381882,28385607,28388989,28392491,28394029,28395484,28398866,28402144,28403607,28419137,	P35240-10	R12617
let-7a:NF2(1)	NM_181830	+	15539	13858	1660	chr22	28417456	28417477	let-7a:NF2(1)	21		hg17	NM_181830	chr22	+	28324118	28419137	28324541	28403598	15	28324118,28362744,28375199,28376136,28378731,28381747,28385532,28388875,28392368,28393811,28395378,28398738,28401981,28403562,28415294,	28324655,28362828,28375268,28376219,28378807,28381882,28385607,28388989,28392491,28394029,28395484,28398866,28402144,28403607,28419137,	P35240-10	R12619
let-7a:NF2(1)	NM_181834	+	20364	18683	1660	chr22	28417456	28417477	let-7a:NF2(1)	21		hg17	NM_181834	chr22	+	28324118	28419137	28324541	28398773	8	28324118,28362744,28381747,28385532,28388875,28395378,28398738,28415294,	28324655,28362828,28381882,28385607,28388989,28395484,28398866,28419137,	P35240-10	R12622
miR-376a-5p:SFRS11(1)	NM_004768	+	1196	763	411	chr1	70429272	70429294	miR-376a-5p:SFRS11(1)	22		hg17	NM_004768	chr1	+	70383385	70429705	70399340	70428509	13	70383385,70399315,70406125,70409971,70412399,70413204,70415128,70417142,70422387,70424521,70427655,70428068,70428311,	70383484,70399543,70406259,70410081,70412492,70413254,70415256,70417224,70422519,70424611,70427751,70428207,70429705,	SFR11_HUMAN	R731
miR-376a-5p:SFRS11(2)	NM_004768	+	1196	924	248	chr1	70429433	70429457	miR-376a-5p:SFRS11(2)	24		hg17	NM_004768	chr1	+	70383385	70429705	70399340	70428509	13	70383385,70399315,70406125,70409971,70412399,70413204,70415128,70417142,70422387,70424521,70427655,70428068,70428311,	70383484,70399543,70406259,70410081,70412492,70413254,70415256,70417224,70422519,70424611,70427751,70428207,70429705,	SFR11_HUMAN	R731
miR-376a-5p:SLC16A1(1)	NM_003051	-	1659	55	1582	chr1	113168477	113168499	miR-376a-5p:SLC16A1(1)	22		hg17	NM_003051	chr1	-	113166895	113210847	113168554	113183972	5	113166895,113171841,113176653,113183755,113210698,	113168829,113172708,113176797,113184016,113210847,	MOT1_HUMAN	R975
miR-376a-5p:SLC16A1(2)	NM_003051	-	1659	811	827	chr1	113167722	113167743	miR-376a-5p:SLC16A1(2)	21		hg17	NM_003051	chr1	-	113166895	113210847	113168554	113183972	5	113166895,113171841,113176653,113183755,113210698,	113168829,113172708,113176797,113184016,113210847,	MOT1_HUMAN	R975
miR-376a-5p:TTK(1)	NM_003318	+	318	55	237	chr6	80808693	80808719	miR-376a-5p:TTK(1)	26		hg17	NM_003318	chr6	+	80771077	80808956	80772279	80808638	22	80771077,80772277,80774244,80774821,80777249,80777869,80778164,80778321,80779714,80780898,80788759,80792813,80794320,80797902,80801420,80801701,80802910,80804402,80806131,80806631,80807041,80808554,	80771149,80772418,80774467,80774928,80777393,80777984,80778237,80778416,80779802,80781022,80788908,80792950,80794447,80797995,80801578,80801853,80803035,80804483,80806308,80806716,80807139,80808956,	TTK_HUMAN	R16376
miR-376a-5p:TTK(2)	NM_003318	+	318	210	87	chr6	80808848	80808869	miR-376a-5p:TTK(2)	21		hg17	NM_003318	chr6	+	80771077	80808956	80772279	80808638	22	80771077,80772277,80774244,80774821,80777249,80777869,80778164,80778321,80779714,80780898,80788759,80792813,80794320,80797902,80801420,80801701,80802910,80804402,80806131,80806631,80807041,80808554,	80771149,80772418,80774467,80774928,80777393,80777984,80778237,80778416,80779802,80781022,80788908,80792950,80794447,80797995,80801578,80801853,80803035,80804483,80806308,80806716,80807139,80808956,	TTK_HUMAN	R16376
Edited-miR-376a-5p:PRPS1(1)	NM_002764	+	993	17	954	chrX	106699424	106699446	Edited-miR-376a-5p:PRPS1(1)	22		hg17	NM_002764	chrX	+	106677903	106700400	106678003	106699407	7	106677903,106688669,106690276,106691740,106694551,106696980,106699314,	106678125,106688853,106690375,106691865,106694725,106697140,106700400,	PRPS1_HUMAN	R19656
Edited-miR-376a-5p:PRPS1(2)	NM_002764	+	993	566	399	chrX	106699973	106700001	Edited-miR-376a-5p:PRPS1(2)	28		hg17	NM_002764	chrX	+	106677903	106700400	106678003	106699407	7	106677903,106688669,106690276,106691740,106694551,106696980,106699314,	106678125,106688853,106690375,106691865,106694725,106697140,106700400,	PRPS1_HUMAN	R19656
Edited-miR-376a-5p:ZNF513(1)	NM_144631	-	308	114	173	chr2	27511927	27511948	Edited-miR-376a-5p:ZNF513(1)	21		hg17	NM_144631	chr2	-	27511754	27515244	27512062	27515044	4	27511754,27512984,27514610,27514989,	27512889,27513572,27514766,27515244,	ZN513_HUMAN	R20292
Edited-miR-376a-5p:ZNF513(2)	NM_144631	-	308	175	106	chr2	27511860	27511887	Edited-miR-376a-5p:ZNF513(2)	27		hg17	NM_144631	chr2	-	27511754	27515244	27512062	27515044	4	27511754,27512984,27514610,27514989,	27512889,27513572,27514766,27515244,	ZN513_HUMAN	R20292
Edited-miR-376a-5p:SNX19(1)	NM_014758	-	2542	356	2171	chr11	130253155	130253170	Edited-miR-376a-5p:SNX19(1)	15		hg17	NM_014758	chr11	-	130250984	130291572	130253526	130291044	11	130250984,130254728,130255726,130278359,130281057,130281729,130283057,130285122,130285374,130286737,130289370,	130253659,130254816,130255911,130278489,130281238,130281826,130283188,130285242,130285475,130286876,130291572,	SNX19_HUMAN	R22860
Edited-miR-376a-5p:SNX19(2)	NM_014758	-	2542	684	1837	chr11	130252821	130252842	Edited-miR-376a-5p:SNX19(2)	21		hg17	NM_014758	chr11	-	130250984	130291572	130253526	130291044	11	130250984,130254728,130255726,130278359,130281057,130281729,130283057,130285122,130285374,130286737,130289370,	130253659,130254816,130255911,130278489,130281238,130281826,130283188,130285242,130285475,130286876,130291572,	SNX19_HUMAN	R22860
miR-208:THRAP1(1)	NM_005121	-	787	548	216	chr17	57378039	57378062	miR-208:THRAP1(1)	23		hg17	NM_005121	chr17	-	57377823	57497425	57378610	57497348	30	57377823,57379059,57382967,57385107,57387524,57387822,57388481,57393009,57393730,57394894,57397148,57398604,57400177,57404869,57414340,57416313,57416793,57417142,57419149,57424682,57427294,57442692,57461683,57461993,57463586,57465929,57467605,57484679,57495209,57497282,	57378743,57379160,57383141,57385256,57387710,57387981,57388624,57393233,57393922,57395114,57397611,57398794,57400401,57405031,57415257,57416510,57417008,57417233,57419271,57424764,57427508,57443376,57461794,57462156,57463781,57466127,57467751,57484848,57495444,57497425,	TR240_HUMAN	R8266
miR-29b:MCL1(1)	NM_182763	-	2806	1302	1482	chr1	147361588	147361610	miR-29b:MCL1(1)	22		hg17	NM_182763	chr1	-	147360106	147365209	147362912	147365079	2	147360106,147364391,	147363040,147365209,	Q07820-2	R1100
miR-29b:MCL1(1)	NM_021960	-	2817	1313	1482	chr1	147361588	147361610	miR-29b:MCL1(1)	22		hg17	NM_021960	chr1	-	147360106	147365209	147362923	147365079	3	147360106,147363792,147364391,	147363040,147364040,147365209,	MCL1_HUMAN	R1099
miR-1:KCNJ2(1)	NM_000891	+	3717	1062	2634	chr17	65685121	65685142	miR-1:KCNJ2(1)	21		hg17	NM_000891	chr17	+	65677270	65687776	65682775	65684059	2	65677270,65682559,	65677437,65687776,	IRK2_HUMAN	R8353
miR-196:HOXB8	NM_024016	-	856	411	425	chr17	44045131	44045151	miR-196:HOXB8	20	cleavage	hg17	NM_024016	chr17	-	44044706	44047300	44045562	44047065	2	44044706,44046641,	44045870,44047300,	HXB8_HUMAN	R8128
HSV1-miR-LAT:TGFB1(1)	NM_000660	-	306	21	265	chr19	46528755	46528775	HSV1-miR-LAT:TGFB1(1)	20	cleavage	hg17	NM_000660	chr19	-	46528490	46551656	46528796	46550789	7	46528490,46529872,46539627,46539914,46542491,46546039,46550434,	46528955,46530026,46539775,46539992,46542609,46546200,46551656,	TGFB1_HUMAN	R22891
HSV1-miR-LAT:SMAD3(1)	NM_005902	+	4658	499	4141	chr15	65270427	65270445	HSV1-miR-LAT:SMAD3(1)	18	cleavage	hg17	NM_005902	chr15	+	65145248	65274586	65145546	65269928	9	65145248,65244286,65244644,65246170,65249945,65260632,65264118,65266756,65269804,	65145752,65244480,65244776,65246245,65249996,65260845,65264256,65266901,65274586,	SMAD3_HUMAN	R906
miR-98:HMGA2(1)	NM_003483	+	2996	7	2968	chr12	64643346	64643367	miR-98:HMGA2(1)	21	cleavage	hg17	NM_003483	chr12	+	64504506	64646335	64505317	64643339	5	64504506,64508047,64518565,64631429,64643291,	64505428,64508134,64518616,64631462,64646335,	HMGIC_HUMAN	R2457
miR-98:HMGA2(2)	NM_003483	+	2996	1093	1883	chr12	64644432	64644452	miR-98:HMGA2(2)	20	cleavage	hg17	NM_003483	chr12	+	64504506	64646335	64505317	64643339	5	64504506,64508047,64518565,64631429,64643291,	64505428,64508134,64518616,64631462,64646335,	HMGIC_HUMAN	R2457
miR-98:HMGA2(3)	NM_003483	+	2996	1232	1733	chr12	64644571	64644602	miR-98:HMGA2(3)	31	cleavage	hg17	NM_003483	chr12	+	64504506	64646335	64505317	64643339	5	64504506,64508047,64518565,64631429,64643291,	64505428,64508134,64518616,64631462,64646335,	HMGIC_HUMAN	R2457
miR-98:HMGA2(4)	NM_003483	+	2996	1602	1371	chr12	64644941	64644964	miR-98:HMGA2(4)	23	cleavage	hg17	NM_003483	chr12	+	64504506	64646335	64505317	64643339	5	64504506,64508047,64518565,64631429,64643291,	64505428,64508134,64518616,64631462,64646335,	HMGIC_HUMAN	R2457
miR-98:HMGA2(5)	NM_003483	+	2996	1653	1321	chr12	64644992	64645014	miR-98:HMGA2(5)	22	cleavage	hg17	NM_003483	chr12	+	64504506	64646335	64505317	64643339	5	64504506,64508047,64518565,64631429,64643291,	64505428,64508134,64518616,64631462,64646335,	HMGIC_HUMAN	R2457
miR-98:HMGA2(6)	NM_003483	+	2996	2505	468	chr12	64645844	64645867	miR-98:HMGA2(6)	23	cleavage	hg17	NM_003483	chr12	+	64504506	64646335	64505317	64643339	5	64504506,64508047,64518565,64631429,64643291,	64505428,64508134,64518616,64631462,64646335,	HMGIC_HUMAN	R2457
miR-98:HMGA2(7)	NM_003483	+	2996	2517	449	chr12	64645856	64645886	miR-98:HMGA2(7)	30	cleavage	hg17	NM_003483	chr12	+	64504506	64646335	64505317	64643339	5	64504506,64508047,64518565,64631429,64643291,	64505428,64508134,64518616,64631462,64646335,	HMGIC_HUMAN	R2457
miR-206:ESR1(1)	NM_000125	+	4305	86	4190	chr6	152512301	152512330	miR-206:ESR1(1)	29	cleavage	hg17	NM_000125	chr6	+	152220799	152516520	152221161	152512215	8	152220799,152255845,152293903,152357421,152424904,152474239,152507633,152511980,	152221613,152256036,152294020,152357757,152425043,152474373,152507817,152516520,	ESR1_HUMAN	R22795
miR-206:ESR1(2)	NM_000125	+	4305	1129	3146	chr6	152513344	152513374	miR-206:ESR1(2)	30	cleavage	hg17	NM_000125	chr6	+	152220799	152516520	152221161	152512215	8	152220799,152255845,152293903,152357421,152424904,152474239,152507633,152511980,	152221613,152256036,152294020,152357757,152425043,152474373,152507817,152516520,	ESR1_HUMAN	R22795
