# Supplementary material for: A Novel Putative miRNA Target Enhancer Signal
Source: PLoS One. 2009 Jul 31;4(7):e6473. doi: 10.1371/journal.pone.0006473 (PMC2714067; doi:10.1371/journal.pone.0006473)
Supplement: Table S2 — Motif matches in all Ensembl transcripts. Excel sheet with all human transcripts in which 3′-UTR the motif was found along with hit details. (3.69 MB XLS) [file pone.0006473.s006.xls]

## Sheet: mast.ds65.out.mart_export.txt.A
ENSEMBL 50 (NCBI 36)							MAST Motif search (on 3'-UTRs)
Gene-ID	Transcript-ID	Protein-ID	Strand	3'-UTR Start	3'-UTR Stop	Chr	motif	hit_start	hit_end	hit_p-value
ENSG00000003137	ENST00000001146	ENSP00000001146	-1	72209875	72228471	2	1	976	1025	6.45e-05
ENSG00000001630	ENST00000003100	ENSP00000003100	-1	91579409	91601946	7	1	913	962	5.04e-08
ENSG00000001630	ENST00000003100	ENSP00000003100	-1	91579409	91601946	7	1	1048	1097	3.39e-07
ENSG00000048028	ENST00000003302	ENSP00000003302	-1	113173808	113251466	11	1	903	952	2.06e-11
ENSG00000048028	ENST00000003302	ENSP00000003302	-1	113173808	113251466	11	1	1041	1090	3.5e-05
ENSG00000002587	ENST00000002596	ENSP00000002596	-1	11009086	11039635	4	1	659	708	7.86e-05
ENSG00000004142	ENST00000003607	ENSP00000003607	-1	23697786	23708600	17	1	169	218	4.14e-05
ENSG00000004142	ENST00000003607	ENSP00000003607	-1	23697786	23708600	17	1	784	833	2.58e-05
ENSG00000003509	ENST00000002125	ENSP00000002125	1	37312278	37329805	2	1	293	342	2.89e-11
ENSG00000003509	ENST00000002125	ENSP00000002125	1	37312278	37329805	2	1	427	476	3.08e-20
ENSG00000173153	ENST00000000442	ENSP00000000442	1	63829620	63840786	11	1	64	113	1.05e-05
ENSG00000173153	ENST00000000442	ENSP00000000442	1	63829620	63840786	11	1	293	342	1.74e-05
ENSG00000004139	ENST00000003834	ENSP00000003834	1	23723114	23752173	17	1	1064	1113	2.29e-05
ENSG00000004139	ENST00000003834	ENSP00000003834	1	23723114	23752173	17	1	2172	2221	2.38e-05
ENSG00000004139	ENST00000003834	ENSP00000003834	1	23723114	23752173	17	1	3338	3387	8e-05
ENSG00000004139	ENST00000003834	ENSP00000003834	1	23723114	23752173	17	1	3700	3749	2.78e-08
ENSG00000004139	ENST00000003834	ENSP00000003834	1	23723114	23752173	17	1	3836	3885	7.39e-06
ENSG00000004139	ENST00000003834	ENSP00000003834	1	23723114	23752173	17	1	4144	4193	9.1e-06
ENSG00000004139	ENST00000003834	ENSP00000003834	1	23723114	23752173	17	1	4323	4372	3.31e-05
ENSG00000001617	ENST00000002829	ENSP00000002829	1	50167852	50201509	3	1	429	478	6.22e-05
ENSG00000001461	ENST00000003912	ENSP00000003912	1	24614880	24672053	1	1	2117	2166	8.66e-12
ENSG00000001461	ENST00000003912	ENSP00000003912	1	24614880	24672053	1	1	2259	2308	2.87e-15
ENSG00000001461	ENST00000003912	ENSP00000003912	1	24614880	24672053	1	1	3499	3548	4.14e-05
ENSG00000001460	ENST00000003583	ENSP00000003583	-1	24556114	24612817	1	1	1371	1420	2.95e-05
ENSG00000006432	ENST00000005198	ENSP00000005198	-1	70264605	70345641	14	1	42	91	2.04e-05
ENSG00000006432	ENST00000005198	ENSP00000005198	-1	70264605	70345641	14	1	1967	2016	1.48e-14
ENSG00000006432	ENST00000005198	ENSP00000005198	-1	70264605	70345641	14	1	2104	2153	3.98e-17
ENSG00000004975	ENST00000005340	ENSP00000005340	-1	7069385	7078587	17	1	384	433	8.14e-05
ENSG00000003989	ENST00000004531	ENSP00000004531	1	17440665	17472345	8	1	3547	3596	8.2e-06
ENSG00000003989	ENST00000004531	ENSP00000004531	1	17440665	17472345	8	1	3682	3731	3.91e-08
ENSG00000010626	ENST00000007969	ENSP00000007969	1	6884213	6893666	12	1	183	232	8.44e-05
ENSG00000008735	ENST00000008876	ENSP00000008876	1	49388428	49396842	22	1	20	69	5.27e-05
ENSG00000008735	ENST00000008876	ENSP00000008876	1	49388428	49396842	22	1	93	142	5.08e-05
ENSG00000008735	ENST00000008876	ENSP00000008876	1	49388428	49396842	22	1	495	544	1.32e-06
ENSG00000006016	ENST00000007403	ENSP00000007403	-1	18565047	18578593	19	1	6	55	7.58e-05
ENSG00000189367	ENST00000009606	ENSP00000009606	-1	127803428	127838552	6	1	2613	2662	8.14e-05
ENSG00000007376	ENST00000007264	ENSP00000007264	-1	774976	778384	16	1	155	204	5.18e-05
ENSG00000007376	ENST00000007264	ENSP00000007264	-1	774976	778384	16	1	418	467	6.11e-05
ENSG00000007314	ENST00000006839	ENSP00000006839	-1	59369646	59404010	17	1	147	196	8.44e-05
ENSG00000007314	ENST00000006839	ENSP00000006839	-1	59369646	59404010	17	1	1155	1204	1.14e-05
ENSG00000005882	ENST00000007708	ENSP00000007708	1	45527695	45543419	17	1	404	453	4.9e-05
ENSG00000005882	ENST00000007708	ENSP00000007708	1	45527695	45543419	17	1	639	688	7.72e-05
ENSG00000005884	ENST00000007722	ENSP00000007722	1	45488488	45522842	17	1	278	327	2.25e-05
ENSG00000005884	ENST00000007722	ENSP00000007722	1	45488488	45522842	17	1	469	518	1.19e-05
ENSG00000006210	ENST00000006053	ENSP00000006053	1	55963915	55976455	16	1	565	614	3.41e-06
ENSG00000006210	ENST00000006053	ENSP00000006053	1	55963915	55976455	16	1	1303	1352	1.32e-05
ENSG00000006025	ENST00000007414	ENSP00000007414	-1	43239732	43254146	17	1	754	803	3.89e-06
ENSG00000007312	ENST00000006750	ENSP00000006750	-1	59359832	59363446	17	1	147	196	1.05e-05
ENSG00000031823	ENST00000034275	ENSP00000034275	-1	5867154	5929151	19	1	1072	1121	5.37e-05
ENSG00000031823	ENST00000034275	ENSP00000034275	-1	5867154	5929151	19	1	1262	1311	2.04e-05
ENSG00000029364	ENST00000031146	ENSP00000031146	1	68935704	68997021	14	1	655	704	1.05e-05
ENSG00000015568	ENST00000016946	ENSP00000016946	1	109909255	109972551	2	1	433	482	9.63e-10
ENSG00000015568	ENST00000016946	ENSP00000016946	1	109909255	109972551	2	1	883	932	1.78e-05
ENSG00000023516	ENST00000025301	ENSP00000025301	1	41744289	41795402	13	1	212	261	9.88e-06
ENSG00000059915	ENST00000020673	ENSP00000020673	-1	104152366	104168891	10	1	133	182	1.07e-06
ENSG00000011105	ENST00000011898	ENSP00000011898	1	3056818	3265990	12	1	127	176	3.77e-05
ENSG00000011105	ENST00000011898	ENSP00000011898	1	3056818	3265990	12	1	766	815	5.57e-05
ENSG00000014919	ENST00000016171	ENSP00000016171	-1	101461596	101481890	10	1	696	745	3.71e-14
ENSG00000014919	ENST00000016171	ENSP00000016171	-1	101461596	101481890	10	1	830	879	9e-09
ENSG00000007541	ENST00000026218	ENSP00000026218	1	560005	574109	16	1	184	233	4.33e-06
ENSG00000011485	ENST00000012443	ENSP00000012443	1	51542134	51585943	19	1	23	72	1.43e-05
ENSG00000012171	ENST00000013808	ENSP00000013808	1	50280044	50289574	3	1	9	58	4.22e-05
ENSG00000010610	ENST00000011653	ENSP00000011653	1	6768912	6800237	12	1	709	758	4.3e-05
ENSG00000010610	ENST00000011653	ENSP00000011653	1	6768912	6800237	12	1	988	1037	3.57e-05
ENSG00000011177	ENST00000013222	ENSP00000013222	1	30758276	30763747	7	1	480	529	8.38e-18
ENSG00000011177	ENST00000013222	ENSP00000013222	1	30758276	30763747	7	1	652	701	3e-17
ENSG00000011177	ENST00000013222	ENSP00000013222	1	30758276	30763747	7	1	785	834	6.61e-07
ENSG00000011177	ENST00000013222	ENSP00000013222	1	30758276	30763747	7	1	1547	1596	3.43e-05
ENSG00000013588	ENST00000014914	ENSP00000014914	1	12934983	12957833	12	1	378	427	1.86e-06
ENSG00000008323	ENST00000011684	ENSP00000011684	1	6289863	6307910	12	1	232	281	1.9e-13
ENSG00000020181	ENST00000021763	ENSP00000021763	1	37773932	37820648	8	1	892	941	1.61e-07
ENSG00000019505	ENST00000020926	ENSP00000020926	-1	45218428	45264446	11	1	552	601	7.58e-05
ENSG00000019505	ENST00000020926	ENSP00000020926	-1	45218428	45264446	11	1	1028	1077	9.72e-05
ENSG00000019505	ENST00000020926	ENSP00000020926	-1	45218428	45264446	11	1	1561	1610	7.46e-13
ENSG00000019505	ENST00000020926	ENSP00000020926	-1	45218428	45264446	11	1	1696	1745	3.12e-05
ENSG00000079112	ENST00000027335	ENSP00000027335	-1	95208566	95289986	8	1	225	274	8.28e-13
ENSG00000048707	ENST00000011700	ENSP00000011700	1	12212700	12494683	1	1	594	643	3.8e-06
ENSG00000017797	ENST00000019317	ENSP00000019317	1	9465007	9528112	18	1	1062	1111	2.78e-05
ENSG00000010818	ENST00000012134	ENSP00000012134	-1	143114299	143199877	6	1	1027	1076	8.14e-05
ENSG00000010818	ENST00000012134	ENSP00000012134	-1	143114299	143199877	6	1	1154	1203	1.38e-06
ENSG00000053918	ENST00000155840	ENSP00000155840	1	2422797	2826915	11	1	403	452	4.81e-05
ENSG00000053918	ENST00000155840	ENSP00000155840	1	2422797	2826915	11	1	744	793	5.37e-05
ENSG00000040531	ENST00000046640	ENSP00000046640	1	3486511	3513146	17	1	46	95	4.55e-05
ENSG00000040531	ENST00000046640	ENSP00000046640	1	3486511	3513146	17	1	1670	1719	7.33e-11
ENSG00000040531	ENST00000046640	ENSP00000046640	1	3486511	3513146	17	1	1805	1854	8.32e-17
ENSG00000040531	ENST00000046640	ENSP00000046640	1	3486511	3513146	17	1	2354	2403	2.79e-06
ENSG00000061273	ENST00000080059	ENSP00000080059	-1	46462776	46499924	12	1	450	499	4.99e-05
ENSG00000073150	ENST00000159647	ENSP00000159647	1	48951287	48960848	22	1	488	537	1.85e-08
ENSG00000073150	ENST00000159647	ENSP00000159647	1	48951287	48960848	22	1	810	859	1.34e-05
ENSG00000043514	ENST00000046894	ENSP00000046894	-1	40079295	40121763	1	1	168	217	3.05e-06
ENSG00000062725	ENST00000083182	ENSP00000083182	-1	55875302	55958362	17	1	2649	2698	7.45e-05
ENSG00000062725	ENST00000083182	ENSP00000083182	-1	55875302	55958362	17	1	3531	3580	2.67e-13
ENSG00000050730	ENST00000057513	ENSP00000057513	-1	122272017	122304926	4	1	707	756	5.03e-12
ENSG00000050730	ENST00000057513	ENSP00000057513	-1	122272017	122304926	4	1	842	891	8.5e-08
ENSG00000147724	ENST00000160713	ENSP00000160713	-1	139211448	139578247	8	1	2075	2124	1.34e-05
ENSG00000049541	ENST00000055077	ENSP00000055077	-1	73283770	73306674	7	1	137	186	2.09e-09
ENSG00000049541	ENST00000055077	ENSP00000055077	-1	73283770	73306674	7	1	272	321	2.4e-18
ENSG00000037757	ENST00000040663	ENSP00000040663	1	13736337	13746096	19	1	276	325	3.81e-12
ENSG00000037757	ENST00000040663	ENSP00000040663	1	13736337	13746096	19	1	410	459	2.7e-20
ENSG00000037757	ENST00000040663	ENSP00000040663	1	13736337	13746096	19	1	823	872	2.99e-13
ENSG00000037757	ENST00000040663	ENSP00000040663	1	13736337	13746096	19	1	957	1006	1.35e-09
ENSG00000037757	ENST00000040663	ENSP00000040663	1	13736337	13746096	19	1	1087	1136	1.99e-06
ENSG00000037757	ENST00000040663	ENSP00000040663	1	13736337	13746096	19	1	1214	1263	3.7e-05
ENSG00000037757	ENST00000040663	ENSP00000040663	1	13736337	13746096	19	1	1472	1521	9.41e-14
ENSG00000037757	ENST00000040663	ENSP00000040663	1	13736337	13746096	19	1	1600	1649	3.77e-05
ENSG00000048544	ENST00000053468	ENSP00000053468	-1	42282517	42293581	6	1	780	829	9.67e-13
ENSG00000048544	ENST00000053468	ENSP00000053468	-1	42282517	42293581	6	1	913	962	8.34e-24
ENSG00000067840	ENST00000164640	ENSP00000164640	-1	152720817	152749216	X	1	344	393	9.06e-05
ENSG00000053438	ENST00000062104	ENSP00000062104	1	35583021	35585502	20	1	231	280	5.47e-05
ENSG00000133597	ENST00000072869	ENSP00000072869	1	140019422	140041378	7	1	194	243	7.58e-05
ENSG00000063587	ENST00000095634	ENSP00000095634	1	152262850	152270231	X	1	1718	1767	3.24e-05
ENSG00000063587	ENST00000095634	ENSP00000095634	1	152262850	152270231	X	1	2633	2682	6.93e-05
ENSG00000070404	ENST00000166139	ENSP00000166139	1	627389	634392	19	1	155	204	5.18e-05
ENSG00000060566	ENST00000078445	ENSP00000078445	1	4104629	4124050	19	1	88	137	6.81e-05
ENSG00000075218	ENST00000160874	ENSP00000160874	1	45071476	45108257	22	1	215	264	2.52e-14
ENSG00000054967	ENST00000064780	ENSP00000064780	1	72765053	72786166	11	1	419	468	5.89e-05
ENSG00000054967	ENST00000064780	ENSP00000064780	1	72765053	72786166	11	1	839	888	7.08e-06
ENSG00000054967	ENST00000064780	ENSP00000064780	1	72765053	72786166	11	1	1255	1304	7.08e-06
ENSG00000054967	ENST00000064780	ENSP00000064780	1	72765053	72786166	11	1	1701	1750	3.7e-05
ENSG00000042062	ENST00000045083	ENSP00000045083	-1	48636056	48686833	20	1	421	470	4.47e-05
ENSG00000073598	ENST00000158009	ENSP00000158009	1	30472744	30481863	17	1	26	75	3.48e-07
ENSG00000127663	ENST00000159111	ENSP00000159111	1	4920132	5104606	19	1	713	762	7.72e-05
ENSG00000127663	ENST00000159111	ENSP00000159111	1	4920132	5104606	19	1	1398	1447	3.98e-16
ENSG00000069424	ENST00000164247	ENSP00000164247	1	6016930	6083826	1	1	1209	1258	2.43e-05
ENSG00000069424	ENST00000164247	ENSP00000164247	1	6016930	6083826	1	1	2088	2137	1.48e-06
ENSG00000071246	ENST00000167106	ENSP00000167106	1	76298285	76319107	14	1	888	937	4.14e-05
ENSG00000071246	ENST00000167106	ENSP00000167106	1	76298285	76319107	14	1	1032	1081	3.89e-06
ENSG00000071246	ENST00000167106	ENSP00000167106	1	76298285	76319107	14	1	1139	1188	8.9e-05
ENSG00000071246	ENST00000167106	ENSP00000167106	1	76298285	76319107	14	1	2407	2456	5.47e-05
ENSG00000071246	ENST00000167106	ENSP00000167106	1	76298285	76319107	14	1	3064	3113	3.63e-05
ENSG00000013297	ENST00000064724	ENSP00000064724	1	171619359	171634577	3	1	480	529	3.96e-14
ENSG00000013297	ENST00000064724	ENSP00000064724	1	171619359	171634577	3	1	615	664	2.92e-06
ENSG00000071655	ENST00000156825	ENSP00000156825	-1	1527678	1543652	19	1	521	570	1.85e-05
ENSG00000021776	ENST00000156471	ENSP00000156471	-1	32935042	33049248	15	1	735	784	1.71e-05
ENSG00000004660	ENST00000158166	ENSP00000158166	-1	3715202	3743086	17	1	545	594	8e-05
ENSG00000074356	ENST00000158149	ENSP00000158149	-1	3661574	3672095	17	1	459	508	7.64e-07
ENSG00000074356	ENST00000158149	ENSP00000158149	-1	3661574	3672095	17	1	610	659	1.07e-05
ENSG00000068308	ENST00000156084	ENSP00000156084	-1	48664432	48699837	X	1	409	458	6.33e-05
ENSG00000068308	ENST00000156084	ENSP00000156084	-1	48664432	48699837	X	1	634	683	3.12e-05
ENSG00000048545	ENST00000053469	ENSP00000053469	1	42231152	42255768	6	1	173	222	6.22e-05
ENSG00000070886	ENST00000166244	ENSP00000166244	1	22762591	22802674	1	1	15	64	5.47e-05
ENSG00000070886	ENST00000166244	ENSP00000166244	1	22762591	22802674	1	1	609	658	1.64e-05
ENSG00000056277	ENST00000066465	ENSP00000066465	-1	129164372	129230554	X	1	1392	1441	4.39e-13
ENSG00000056277	ENST00000066465	ENSP00000066465	-1	129164372	129230554	X	1	1533	1582	7.7e-06
ENSG00000059804	ENST00000075120	ENSP00000075120	-1	7963094	7980138	12	1	1713	1762	3.46e-10
ENSG00000059804	ENST00000075120	ENSP00000075120	-1	7963094	7980138	12	1	1837	1886	2.37e-20
ENSG00000050820	ENST00000162330	ENSP00000162330	-1	73820434	73843004	16	1	45	94	5.99e-05
ENSG00000050820	ENST00000162330	ENSP00000162330	-1	73820434	73843004	16	1	357	406	1.61e-05
ENSG00000039523	ENST00000042381	ENSP00000042381	1	66120255	66138189	16	1	125	174	4.55e-05
ENSG00000058799	ENST00000072644	ENSP00000072644	-1	54089995	54128041	1	1	123	172	6.56e-05
ENSG00000061794	ENST00000081029	ENSP00000081029	1	27754996	27800494	12	1	631	680	1.71e-05
ENSG00000091640	ENST00000206020	ENSP00000206020	-1	4803246	4811856	17	1	90	139	4.22e-05
ENSG00000084444	ENST00000197268	ENSP00000197268	1	13088582	13127648	12	1	1424	1473	2.53e-13
ENSG00000084444	ENST00000197268	ENSP00000197268	1	13088582	13127648	12	1	1565	1614	1.65e-07
ENSG00000084444	ENST00000197268	ENSP00000197268	1	13088582	13127648	12	1	1744	1793	5.08e-05
ENSG00000090659	ENST00000204801	ENSP00000204801	-1	7710883	7718420	19	1	660	709	3.71e-14
ENSG00000090659	ENST00000204801	ENSP00000204801	-1	7710883	7718420	19	1	1625	1674	3.86e-15
ENSG00000090659	ENST00000204801	ENSP00000204801	-1	7710883	7718420	19	1	1780	1829	2.79e-06
ENSG00000090470	ENST00000204549	ENSP00000204549	-1	63196771	63213227	15	1	542	591	9.22e-05
ENSG00000090470	ENST00000204549	ENSP00000204549	-1	63196771	63213227	15	1	893	942	8.39e-10
ENSG00000090470	ENST00000204549	ENSP00000204549	-1	63196771	63213227	15	1	1031	1080	6.33e-17
ENSG00000064300	ENST00000172229	ENSP00000172229	1	44927654	44947356	17	1	361	410	2.04e-05
ENSG00000064300	ENST00000172229	ENSP00000172229	1	44927654	44947356	17	1	1288	1337	3.57e-05
ENSG00000079308	ENST00000171887	ENSP00000171887	-1	218372757	218517041	2	1	1398	1447	5.78e-05
ENSG00000079308	ENST00000171887	ENSP00000171887	-1	218372757	218517041	2	1	3574	3623	3.5e-05
ENSG00000079308	ENST00000171887	ENSP00000171887	-1	218372757	218517041	2	1	3808	3857	5.89e-05
ENSG00000073350	ENST00000167462	ENSP00000167462	1	71033378	71082884	17	1	69	118	3.84e-05
ENSG00000073861	ENST00000177694	ENSP00000177694	1	43165609	43178484	17	1	326	375	1.67e-05
ENSG00000078237	ENST00000179259	ENSP00000179259	1	4300620	4339449	12	1	874	923	6.53e-14
ENSG00000078237	ENST00000179259	ENSP00000179259	1	4300620	4339449	12	1	1006	1055	6.53e-14
ENSG00000078237	ENST00000179259	ENSP00000179259	1	4300620	4339449	12	1	2136	2185	6.38e-13
ENSG00000078237	ENST00000179259	ENSP00000179259	1	4300620	4339449	12	1	2270	2319	1.08e-07
ENSG00000078237	ENST00000179259	ENSP00000179259	1	4300620	4339449	12	1	3199	3248	7.06e-05
ENSG00000078237	ENST00000179259	ENSP00000179259	1	4300620	4339449	12	1	5141	5190	4.26e-09
ENSG00000078237	ENST00000179259	ENSP00000179259	1	4300620	4339449	12	1	5276	5325	3.62e-17
ENSG00000078237	ENST00000179259	ENSP00000179259	1	4300620	4339449	12	1	5458	5507	8.46e-09
ENSG00000078237	ENST00000179259	ENSP00000179259	1	4300620	4339449	12	1	6775	6824	2.95e-05
ENSG00000196689	ENST00000174621	ENSP00000174621	-1	3415493	3447085	17	1	399	448	1.77e-12
ENSG00000196689	ENST00000174621	ENSP00000174621	-1	3415493	3447085	17	1	537	586	9.28e-09
ENSG00000196689	ENST00000174621	ENSP00000174621	-1	3415493	3447085	17	1	721	770	4.12e-09
ENSG00000196689	ENST00000174621	ENSP00000174621	-1	3415493	3447085	17	1	856	905	1.62e-06
ENSG00000089723	ENST00000203664	ENSP00000203664	1	93562477	93585029	14	1	328	377	3.92e-05
ENSG00000089723	ENST00000203664	ENSP00000203664	1	93562477	93585029	14	1	1689	1738	7.06e-05
ENSG00000090615	ENST00000204726	ENSP00000204726	-1	131855568	131915361	12	1	639	688	3.98e-16
ENSG00000090615	ENST00000204726	ENSP00000204726	-1	131855568	131915361	12	1	774	823	4.63e-08
ENSG00000090615	ENST00000204726	ENSP00000204726	-1	131855568	131915361	12	1	2181	2230	3.81e-12
ENSG00000090615	ENST00000204726	ENSP00000204726	-1	131855568	131915361	12	1	2316	2365	5.74e-13
ENSG00000090615	ENST00000204726	ENSP00000204726	-1	131855568	131915361	12	1	2950	2999	1.17e-10
ENSG00000072786	ENST00000176763	ENSP00000176763	-1	171401679	171547951	5	1	709	758	7.45e-05
ENSG00000072786	ENST00000176763	ENSP00000176763	-1	171401679	171547951	5	1	1159	1208	3.99e-05
ENSG00000072786	ENST00000176763	ENSP00000176763	-1	171401679	171547951	5	1	1633	1682	9.1e-17
ENSG00000072786	ENST00000176763	ENSP00000176763	-1	171401679	171547951	5	1	1983	2032	2.95e-05
ENSG00000090776	ENST00000204961	ENSP00000204961	1	67965556	67978727	X	1	249	298	2e-05
ENSG00000090776	ENST00000204961	ENSP00000204961	1	67965556	67978727	X	1	566	615	2.29e-05
ENSG00000090776	ENST00000204961	ENSP00000204961	1	67965556	67978727	X	1	1116	1165	1.34e-05
ENSG00000082458	ENST00000194900	ENSP00000194900	1	69581449	69642062	X	1	1135	1184	2.68e-05
ENSG00000082458	ENST00000194900	ENSP00000194900	1	69581449	69642062	X	1	2615	2664	9.22e-05
ENSG00000003987	ENST00000180173	ENSP00000180173	-1	17199923	17315207	8	1	787	836	5.68e-05
ENSG00000083817	ENST00000196489	ENSP00000196489	-1	62774747	62782055	19	1	373	422	7.18e-05
ENSG00000092140	ENST00000206595	ENSP00000206595	1	30098128	30158797	14	1	627	676	1.26e-08
ENSG00000070444	ENST00000174618	ENSP00000174618	-1	2234105	2251008	17	1	1296	1345	2.84e-05
ENSG00000070444	ENST00000174618	ENSP00000174618	-1	2234105	2251008	17	1	1536	1585	3.19e-06
ENSG00000070444	ENST00000174618	ENSP00000174618	-1	2234105	2251008	17	1	1765	1814	6.11e-05
ENSG00000131037	ENST00000201647	ENSP00000201647	1	60279033	60291102	19	1	151	200	8.59e-05
ENSG00000085514	ENST00000198536	ENSP00000198536	1	99809004	99835650	7	1	44	93	8.72e-13
ENSG00000092295	ENST00000206765	ENSP00000206765	-1	23788160	23802256	14	1	83	132	5.18e-05
ENSG00000094963	ENST00000209929	ENSP00000209929	1	169421012	169446648	1	1	1384	1433	7.55e-06
ENSG00000069696	ENST00000176183	ENSP00000176183	1	627305	630703	11	1	14	63	8.74e-05
ENSG00000080511	ENST00000171214	ENSP00000171214	1	9984925	9993954	19	1	202	251	3.24e-05
ENSG00000080511	ENST00000171214	ENSP00000171214	1	9984925	9993954	19	1	319	368	1.71e-05
ENSG00000091947	ENST00000206380	ENSP00000206380	-1	39444085	39447871	17	1	157	206	2.18e-06
ENSG00000089060	ENST00000202831	ENSP00000202831	-1	112220955	112257308	12	1	23	72	8.38e-06
ENSG00000089060	ENST00000202831	ENSP00000202831	-1	112220955	112257308	12	1	270	319	4.07e-05
ENSG00000089060	ENST00000202831	ENSP00000202831	-1	112220955	112257308	12	1	449	498	6.24e-06
ENSG00000089060	ENST00000202831	ENSP00000202831	-1	112220955	112257308	12	1	633	682	1.4e-05
ENSG00000065320	ENST00000173229	ENSP00000173229	1	8865584	9088042	17	1	83	132	3.57e-05
ENSG00000065320	ENST00000173229	ENSP00000173229	1	8865584	9088042	17	1	198	247	9.88e-06
ENSG00000065320	ENST00000173229	ENSP00000173229	1	8865584	9088042	17	1	760	809	3e-05
ENSG00000065320	ENST00000173229	ENSP00000173229	1	8865584	9088042	17	1	1223	1272	2.25e-05
ENSG00000065320	ENST00000173229	ENSP00000173229	1	8865584	9088042	17	1	2121	2170	1.61e-05
ENSG00000065320	ENST00000173229	ENSP00000173229	1	8865584	9088042	17	1	3238	3287	6.11e-05
ENSG00000065320	ENST00000173229	ENSP00000173229	1	8865584	9088042	17	1	3303	3352	5.78e-05
ENSG00000167580	ENST00000199280	ENSP00000199280	1	48630796	48638926	12	1	228	277	7.06e-05
ENSG00000076108	ENST00000179765	ENSP00000179765	-1	55275647	55305329	12	1	1584	1633	6.45e-05
ENSG00000092929	ENST00000207549	ENSP00000207549	-1	71334905	71352393	17	1	100	149	5.89e-05
ENSG00000073670	ENST00000200557	ENSP00000200557	1	40192094	40214740	17	1	1901	1950	3.7e-05
ENSG00000167964	ENST00000210187	ENSP00000210187	1	2138646	2144141	16	1	345	394	3.99e-05
ENSG00000094804	ENST00000209728	ENSP00000209728	1	35697672	35712939	17	1	449	498	5.17e-15
ENSG00000094804	ENST00000209728	ENSP00000209728	1	35697672	35712939	17	1	585	634	3.77e-05
ENSG00000088808	ENST00000202556	ENSP00000202556	-1	103269841	103383680	14	1	568	617	4.3e-05
ENSG00000088808	ENST00000202556	ENSP00000202556	-1	103269841	103383680	14	1	893	942	1.01e-05
ENSG00000090238	ENST00000204279	ENSP00000204279	-1	30011141	30014437	16	1	13	62	5.08e-05
ENSG00000082684	ENST00000195173	ENSP00000195173	-1	124110733	124229266	3	1	3	52	3.5e-05
ENSG00000082684	ENST00000195173	ENSP00000195173	-1	124110733	124229266	3	1	470	519	2.99e-07
ENSG00000095539	ENST00000210633	ENSP00000210633	1	102722276	102735362	10	1	1370	1419	3.57e-05
ENSG00000086289	ENST00000199448	ENSP00000199448	1	37926688	37958065	7	1	29	78	1.05e-05
ENSG00000074964	ENST00000167825	ENSP00000167825	1	17817436	17896956	1	1	196	245	8.29e-05
ENSG00000066405	ENST00000183605	ENSP00000183605	1	139211690	139235178	3	1	1007	1056	7.57e-12
ENSG00000066405	ENST00000183605	ENSP00000183605	1	139211690	139235178	3	1	1147	1196	8.38e-18
ENSG00000066405	ENST00000183605	ENSP00000183605	1	139211690	139235178	3	1	1533	1582	7.03e-09
ENSG00000066405	ENST00000183605	ENSP00000183605	1	139211690	139235178	3	1	2032	2081	8.44e-05
ENSG00000072954	ENST00000187762	ENSP00000187762	1	16632938	16660814	19	1	350	399	1.79e-07
ENSG00000072954	ENST00000187762	ENSP00000187762	1	16632938	16660814	19	1	485	534	3.3e-17
ENSG00000065054	ENST00000191922	ENSP00000191922	1	2016924	2028481	16	1	133	182	3.97e-06
ENSG00000132470	ENST00000200181	ENSP00000200181	1	71229111	71265493	17	1	78	127	3.19e-06
ENSG00000085872	ENST00000198939	ENSP00000198939	-1	16489700	16514263	19	1	27	76	7.45e-05
ENSG00000085872	ENST00000198939	ENSP00000198939	-1	16489700	16514263	19	1	852	901	8e-05
ENSG00000085872	ENST00000198939	ENSP00000198939	-1	16489700	16514263	19	1	913	962	9.22e-05
ENSG00000081087	ENST00000193322	ENSP00000193322	-1	108469306	108502634	6	1	2084	2133	7.42e-08
ENSG00000081087	ENST00000193322	ENSP00000193322	-1	108469306	108502634	6	1	2215	2264	3.01e-12
ENSG00000081087	ENST00000193322	ENSP00000193322	-1	108469306	108502634	6	1	2566	2615	1.49e-07
ENSG00000074410	ENST00000178638	ENSP00000178638	-1	61402784	61461128	15	1	1474	1523	5.15e-06
ENSG00000007129	ENST00000187608	ENSP00000187608	1	46774427	46785037	19	1	164	213	6.45e-05
ENSG00000007129	ENST00000187608	ENSP00000187608	1	46774427	46785037	19	1	228	277	3.18e-05
ENSG00000076344	ENST00000168869	ENSP00000168869	-1	258319	265919	16	1	591	640	8e-05
ENSG00000073008	ENST00000187830	ENSP00000187830	1	49839066	49858689	19	1	540	589	4.83e-09
ENSG00000073008	ENST00000187830	ENSP00000187830	1	49839066	49858689	19	1	818	867	1.43e-05
ENSG00000065060	ENST00000192788	ENSP00000192788	1	34867772	34953265	6	1	1819	1868	7.05e-10
ENSG00000065060	ENST00000192788	ENSP00000192788	1	34867772	34953265	6	1	1952	2001	7.17e-19
ENSG00000065060	ENST00000192788	ENSP00000192788	1	34867772	34953265	6	1	2037	2086	8.44e-05
ENSG00000095261	ENST00000210313	ENSP00000210313	-1	122618155	122645027	9	1	481	530	3e-17
ENSG00000083099	ENST00000195656	ENSP00000195656	-1	90398666	90405195	6	1	303	352	9.86e-09
ENSG00000083099	ENST00000195656	ENSP00000195656	-1	90398666	90405195	6	1	439	488	1.26e-09
ENSG00000083099	ENST00000195656	ENSP00000195656	-1	90398666	90405195	6	1	2234	2283	9.7e-07
ENSG00000083099	ENST00000195656	ENSP00000195656	-1	90398666	90405195	6	1	2336	2385	7.23e-06
ENSG00000083099	ENST00000195656	ENSP00000195656	-1	90398666	90405195	6	1	2640	2689	9.73e-08
ENSG00000083099	ENST00000195656	ENSP00000195656	-1	90398666	90405195	6	1	2780	2829	4.72e-05
ENSG00000083099	ENST00000195656	ENSP00000195656	-1	90398666	90405195	6	1	4701	4750	4.72e-05
ENSG00000119314	ENST00000210227	ENSP00000210227	-1	114025649	114135127	9	1	386	435	4.22e-05
ENSG00000166391	ENST00000198801	ENSP00000198801	1	75106536	75120308	11	1	121	170	4.63e-05
ENSG00000090447	ENST00000204517	ENSP00000204517	-1	4247189	4263002	16	1	217	266	1.58e-05
ENSG00000081770	ENST00000194097	ENSP00000194097	-1	70300066	70352378	5	1	990	1039	2.87e-14
ENSG00000081770	ENST00000194097	ENSP00000194097	-1	70300066	70352378	5	1	1125	1174	7.85e-14
ENSG00000073849	ENST00000169298	ENSP00000169298	1	188131210	188279035	3	1	437	486	7.31e-05
ENSG00000065308	ENST00000182527	ENSP00000182527	-1	52470163	52549821	6	1	425	474	3.18e-05
ENSG00000065308	ENST00000182527	ENSP00000182527	-1	52470163	52549821	6	1	1364	1413	3.15e-07
ENSG00000065308	ENST00000182527	ENSP00000182527	-1	52470163	52549821	6	1	1496	1545	1.26e-21
ENSG00000065308	ENST00000182527	ENSP00000182527	-1	52470163	52549821	6	1	2464	2513	4.9e-05
ENSG00000065308	ENST00000182527	ENSP00000182527	-1	52470163	52549821	6	1	2556	2605	7.31e-05
ENSG00000065308	ENST00000182527	ENSP00000182527	-1	52470163	52549821	6	1	2679	2728	2.95e-05
ENSG00000065308	ENST00000182527	ENSP00000182527	-1	52470163	52549821	6	1	2973	3022	8.74e-05
ENSG00000065308	ENST00000182527	ENSP00000182527	-1	52470163	52549821	6	1	4354	4403	5.57e-05
ENSG00000090971	ENST00000205194	ENSP00000205194	1	60688406	60690747	19	1	486	535	2.29e-05
ENSG00000079313	ENST00000170168	ENSP00000170168	-1	1766245	1799452	19	1	318	367	8e-05
ENSG00000072210	ENST00000176643	ENSP00000176643	1	19492656	19521500	17	1	810	859	5.42e-14
ENSG00000072210	ENST00000176643	ENSP00000176643	1	19492656	19521500	17	1	944	993	7.39e-15
ENSG00000086504	ENST00000199706	ENSP00000199706	-1	357397	360541	16	1	173	222	3.8e-06
ENSG00000072135	ENST00000175756	ENSP00000175756	1	130830088	130848613	2	1	949	998	1.16e-05
ENSG00000072135	ENST00000175756	ENSP00000175756	1	130830088	130848613	2	1	1058	1107	1.9e-06
ENSG00000072135	ENST00000175756	ENSP00000175756	1	130830088	130848613	2	1	1174	1223	1.6e-09
ENSG00000100206	ENST00000216024	ENSP00000216024	-1	37244900	37296135	22	1	669	718	1.38e-12
ENSG00000100206	ENST00000216024	ENSP00000216024	-1	37244900	37296135	22	1	804	853	1.43e-13
ENSG00000006194	ENST00000219069	ENSP00000219069	1	3273488	3281456	16	1	581	630	2.04e-05
ENSG00000101150	ENST00000217121	ENSP00000217121	1	61967034	61993332	20	1	49	98	4.72e-05
ENSG00000101150	ENST00000217121	ENSP00000217121	1	61967034	61993332	20	1	963	1012	5.08e-05
ENSG00000101150	ENST00000217121	ENSP00000217121	1	61967034	61993332	20	1	1184	1233	5.18e-05
ENSG00000103966	ENST00000220325	ENSP00000220325	-1	39978933	40052038	15	1	986	1035	6.33e-05
ENSG00000067829	ENST00000217901	ENSP00000217901	-1	152704418	152713161	X	1	30	79	6.22e-05
ENSG00000128510	ENST00000222482	ENSP00000222482	1	129720230	129751249	7	1	639	688	1.1e-09
ENSG00000128510	ENST00000222482	ENSP00000222482	1	129720230	129751249	7	1	773	822	8.55e-06
ENSG00000101282	ENST00000217260	ENSP00000217260	-1	887098	930904	20	1	492	541	4.81e-05
ENSG00000101282	ENST00000217260	ENSP00000217260	-1	887098	930904	20	1	620	669	2.16e-05
ENSG00000101282	ENST00000217260	ENSP00000217260	-1	887098	930904	20	1	1541	1590	2.84e-05
ENSG00000105355	ENST00000221957	ENSP00000221957	-1	4789346	4818676	19	1	322	371	1.69e-14
ENSG00000105355	ENST00000221957	ENSP00000221957	-1	4789346	4818676	19	1	457	506	2e-05
ENSG00000100350	ENST00000216187	ENSP00000216187	-1	35214235	35233015	22	1	1138	1187	5.27e-05
ENSG00000100350	ENST00000216187	ENSP00000216187	-1	35214235	35233015	22	1	1272	1321	1.53e-11
ENSG00000100350	ENST00000216187	ENSP00000216187	-1	35214235	35233015	22	1	1459	1508	1.96e-08
ENSG00000100350	ENST00000216187	ENSP00000216187	-1	35214235	35233015	22	1	1595	1644	2.25e-19
ENSG00000183207	ENST00000221413	ENSP00000221413	1	54188968	54210994	19	1	2	51	9.06e-05
ENSG00000099812	ENST00000215582	ENSP00000215582	1	702133	715318	19	1	317	366	5.08e-05
ENSG00000099812	ENST00000215582	ENSP00000215582	1	702133	715318	19	1	418	467	3.89e-06
ENSG00000104643	ENST00000221086	ENSP00000221086	1	11179410	11223062	8	1	1932	1981	3.73e-13
ENSG00000104643	ENST00000221086	ENSP00000221086	1	11179410	11223062	8	1	2076	2125	4.55e-05
ENSG00000104643	ENST00000221086	ENSP00000221086	1	11179410	11223062	8	1	3911	3960	3.22e-10
ENSG00000104643	ENST00000221086	ENSP00000221086	1	11179410	11223062	8	1	4045	4094	9.27e-25
ENSG00000076641	ENST00000220597	ENSP00000220597	-1	82042605	82186858	8	1	6143	6192	7.38e-14
ENSG00000076641	ENST00000220597	ENSP00000220597	-1	82042605	82186858	8	1	6281	6330	3.3e-17
ENSG00000100593	ENST00000216481	ENSP00000216481	-1	77010493	77034946	14	1	1281	1330	5.47e-05
ENSG00000105771	ENST00000222379	ENSP00000222379	-1	48927148	48946239	19	1	109	158	3.99e-05
ENSG00000102996	ENST00000219271	ENSP00000219271	1	56616783	56638303	16	1	446	495	2.16e-05
ENSG00000102996	ENST00000219271	ENSP00000219271	1	56616783	56638303	16	1	898	947	7.58e-05
ENSG00000188130	ENST00000215659	ENSP00000215659	-1	49033458	49042216	22	1	146	195	4.72e-05
ENSG00000188130	ENST00000215659	ENSP00000215659	-1	49033458	49042216	22	1	408	457	4.81e-05
ENSG00000103066	ENST00000219345	ENSP00000219345	1	66836748	66852460	16	1	489	538	8.38e-06
ENSG00000006756	ENST00000217890	ENSP00000217890	-1	2841655	2857392	X	1	96	145	3.59e-10
ENSG00000006756	ENST00000217890	ENSP00000217890	-1	2841655	2857392	X	1	238	287	3.06e-14
ENSG00000100246	ENST00000216068	ENSP00000216068	-1	37504468	37520107	22	1	18	67	1.67e-05
ENSG00000100246	ENST00000216068	ENSP00000216068	-1	37504468	37520107	22	1	740	789	7.72e-05
ENSG00000103042	ENST00000219320	ENSP00000219320	-1	57257799	57276175	16	1	21	70	9.22e-05
ENSG00000103042	ENST00000219320	ENSP00000219320	-1	57257799	57276175	16	1	794	843	9.22e-05
ENSG00000106541	ENST00000223274	ENSP00000223274	-1	16797963	16811133	7	1	837	886	1.96e-05
ENSG00000101417	ENST00000217398	ENSP00000217398	-1	31754209	31771797	20	1	537	586	1.65e-10
ENSG00000101417	ENST00000217398	ENSP00000217398	-1	31754209	31771797	20	1	703	752	4.81e-05
ENSG00000101417	ENST00000217398	ENSP00000217398	-1	31754209	31771797	20	1	1327	1376	9.89e-05
ENSG00000101417	ENST00000217398	ENSP00000217398	-1	31754209	31771797	20	1	1491	1540	3.47e-12
ENSG00000101417	ENST00000217398	ENSP00000217398	-1	31754209	31771797	20	1	1626	1675	1.05e-14
ENSG00000101417	ENST00000217398	ENSP00000217398	-1	31754209	31771797	20	1	2183	2232	9.27e-11
ENSG00000101417	ENST00000217398	ENSP00000217398	-1	31754209	31771797	20	1	2317	2366	8.27e-08
ENSG00000101417	ENST00000217398	ENSP00000217398	-1	31754209	31771797	20	1	2427	2476	5.27e-12
ENSG00000101417	ENST00000217398	ENSP00000217398	-1	31754209	31771797	20	1	2562	2611	5.57e-18
ENSG00000101417	ENST00000217398	ENSP00000217398	-1	31754209	31771797	20	1	3863	3912	5.47e-05
ENSG00000100292	ENST00000216117	ENSP00000216117	1	34107087	34120194	22	1	223	272	6.79e-06
ENSG00000104368	ENST00000220809	ENSP00000220809	-1	42151393	42184351	8	1	876	925	6.56e-05
ENSG00000102053	ENST00000218172	ENSP00000218172	1	64625440	64644491	X	1	503	552	2.13e-13
ENSG00000102053	ENST00000218172	ENSP00000218172	1	64625440	64644491	X	1	638	687	2.64e-07
ENSG00000196700	ENST00000217130	ENSP00000217130	-1	62058499	62140382	20	1	1210	1259	1.14e-06
ENSG00000196700	ENST00000217130	ENSP00000217130	-1	62058499	62140382	20	1	2011	2060	1.78e-05
ENSG00000196700	ENST00000217130	ENSP00000217130	-1	62058499	62140382	20	1	2142	2191	7.87e-06
ENSG00000196700	ENST00000217130	ENSP00000217130	-1	62058499	62140382	20	1	2836	2885	3.7e-05
ENSG00000196700	ENST00000217130	ENSP00000217130	-1	62058499	62140382	20	1	3079	3128	8.74e-05
ENSG00000103051	ENST00000219329	ENSP00000219329	-1	69071978	69114947	16	1	88	137	3.33e-06
ENSG00000102934	ENST00000219207	ENSP00000219207	-1	55847511	55876072	16	1	152	201	1.16e-05
ENSG00000100376	ENST00000216214	ENSP00000216214	1	44083527	44116498	22	1	493	542	2.39e-13
ENSG00000100376	ENST00000216214	ENSP00000216214	1	44083527	44116498	22	1	628	677	1.04e-06
ENSG00000104687	ENST00000221130	ENSP00000221130	-1	30655126	30704894	8	1	449	498	7.92e-12
ENSG00000104687	ENST00000221130	ENSP00000221130	-1	30655126	30704894	8	1	583	632	3.22e-10
ENSG00000104687	ENST00000221130	ENSP00000221130	-1	30655126	30704894	8	1	869	918	2.31e-10
ENSG00000104687	ENST00000221130	ENSP00000221130	-1	30655126	30704894	8	1	1005	1054	1.69e-16
ENSG00000099949	ENST00000215739	ENSP00000215739	1	19666558	19683325	22	1	1306	1355	8.03e-06
ENSG00000104112	ENST00000220478	ENSP00000220478	1	49760842	49800514	15	1	839	888	9.22e-05
ENSG00000100422	ENST00000216264	ENSP00000216264	-1	45458984	45512833	22	1	532	581	7.7e-06
ENSG00000100422	ENST00000216264	ENSP00000216264	-1	45458984	45512833	22	1	838	887	8.55e-06
ENSG00000100422	ENST00000216264	ENSP00000216264	-1	45458984	45512833	22	1	1774	1823	2.25e-12
ENSG00000100422	ENST00000216264	ENSP00000216264	-1	45458984	45512833	22	1	1909	1958	4.22e-14
ENSG00000100422	ENST00000216264	ENSP00000216264	-1	45458984	45512833	22	1	2200	2249	4.55e-05
ENSG00000100395	ENST00000216237	ENSP00000216237	1	39931259	39957220	22	1	564	613	6.33e-05
ENSG00000103202	ENST00000219481	ENSP00000219481	1	391859	402487	16	1	158	207	5.26e-06
ENSG00000023608	ENST00000216294	ENSP00000216294	1	61298920	61332898	14	1	941	990	1.32e-06
ENSG00000023608	ENST00000216294	ENSP00000216294	1	61298920	61332898	14	1	1081	1130	1.38e-07
ENSG00000023608	ENST00000216294	ENSP00000216294	1	61298920	61332898	14	1	1215	1264	5.07e-23
ENSG00000105612	ENST00000222219	ENSP00000222219	-1	12847023	12853335	19	1	18	67	2.54e-09
ENSG00000105612	ENST00000222219	ENSP00000222219	-1	12847023	12853335	19	1	307	356	6.51e-11
ENSG00000105612	ENST00000222219	ENSP00000222219	-1	12847023	12853335	19	1	444	493	6.33e-17
ENSG00000104472	ENST00000220913	ENSP00000220913	1	141590586	141596434	8	1	223	272	9.55e-05
ENSG00000104472	ENST00000220913	ENSP00000220913	1	141590586	141596434	8	1	996	1045	2.05e-12
ENSG00000105866	ENST00000222584	ENSP00000222584	1	21434214	21520674	7	1	1388	1437	3.3e-08
ENSG00000105866	ENST00000222584	ENSP00000222584	1	21434214	21520674	7	1	1524	1573	5.18e-08
ENSG00000101246	ENST00000217224	ENSP00000217224	-1	61801308	61803183	20	1	182	231	3.19e-06
ENSG00000104381	ENST00000220822	ENSP00000220822	1	75425173	75441888	8	1	1185	1234	3.31e-05
ENSG00000105246	ENST00000221847	ENSP00000221847	1	4180495	4188515	19	1	308	357	4.24e-06
ENSG00000101695	ENST00000217740	ENSP00000217740	1	27852443	27907152	18	1	540	589	1.34e-11
ENSG00000101695	ENST00000217740	ENSP00000217740	1	27852443	27907152	18	1	680	729	3.36e-16
ENSG00000101695	ENST00000217740	ENSP00000217740	1	27852443	27907152	18	1	1752	1801	1.02e-12
ENSG00000101695	ENST00000217740	ENSP00000217740	1	27852443	27907152	18	1	1884	1933	4.26e-09
ENSG00000101695	ENST00000217740	ENSP00000217740	1	27852443	27907152	18	1	2017	2066	5.26e-06
ENSG00000101695	ENST00000217740	ENSP00000217740	1	27852443	27907152	18	1	2416	2465	1.19e-12
ENSG00000101695	ENST00000217740	ENSP00000217740	1	27852443	27907152	18	1	2550	2599	7.72e-09
ENSG00000101695	ENST00000217740	ENSP00000217740	1	27852443	27907152	18	1	2846	2895	1.95e-12
ENSG00000101695	ENST00000217740	ENSP00000217740	1	27852443	27907152	18	1	2980	3029	4.63e-06
ENSG00000101695	ENST00000217740	ENSP00000217740	1	27852443	27907152	18	1	3529	3578	1.77e-12
ENSG00000101695	ENST00000217740	ENSP00000217740	1	27852443	27907152	18	1	3680	3729	2.15e-11
ENSG00000101327	ENST00000217305	ENSP00000217305	-1	1907403	1922702	20	1	578	627	4.47e-05
ENSG00000101337	ENST00000217315	ENSP00000217315	1	30161200	30218718	20	1	939	988	2.29e-05
ENSG00000099999	ENST00000215798	ENSP00000215798	-1	29104801	29113302	22	1	129	178	1.34e-05
ENSG00000099999	ENST00000215798	ENSP00000215798	-1	29104801	29113302	22	1	446	495	1.92e-05
ENSG00000100625	ENST00000216513	ENSP00000216513	-1	60246009	60260545	14	1	1700	1749	7.57e-18
ENSG00000100625	ENST00000216513	ENSP00000216513	-1	60246009	60260545	14	1	1834	1883	2.33e-06
ENSG00000099800	ENST00000215570	ENSP00000215570	-1	2376630	2378875	19	1	907	956	2.48e-05
ENSG00000099800	ENST00000215570	ENSP00000215570	-1	2376630	2378875	19	1	1211	1260	4.14e-05
ENSG00000103160	ENST00000219439	ENSP00000219439	-1	82713389	82736265	16	1	261	310	9.06e-05
ENSG00000103160	ENST00000219439	ENSP00000219439	-1	82713389	82736265	16	1	1989	2038	3.1e-10
ENSG00000103160	ENST00000219439	ENSP00000219439	-1	82713389	82736265	16	1	2118	2167	3.08e-20
ENSG00000105072	ENST00000221671	ENSP00000221671	1	16468205	16493163	19	1	235	284	5.05e-07
ENSG00000105072	ENST00000221671	ENSP00000221671	1	16468205	16493163	19	1	456	505	6.22e-05
ENSG00000106635	ENST00000223368	ENSP00000223368	-1	72588622	72609960	7	1	522	571	5.49e-06
ENSG00000106384	ENST00000223114	ENSP00000223114	-1	100625737	100631022	7	1	104	153	8.68e-10
ENSG00000106665	ENST00000223398	ENSP00000223398	1	73341739	73458196	7	1	1550	1599	3.31e-05
ENSG00000106665	ENST00000223398	ENSP00000223398	1	73341739	73458196	7	1	1932	1981	4.99e-05
ENSG00000034053	ENST00000219865	ENSP00000219865	1	27001141	27197806	15	1	25	74	5.78e-05
ENSG00000034053	ENST00000219865	ENSP00000219865	1	27001141	27197806	15	1	456	505	5.15e-06
ENSG00000100767	ENST00000216658	ENSP00000216658	1	72773958	72811098	14	1	411	460	4.38e-08
ENSG00000100767	ENST00000216658	ENSP00000216658	1	72773958	72811098	14	1	546	595	6.12e-08
ENSG00000100767	ENST00000216658	ENSP00000216658	1	72773958	72811098	14	1	722	771	3.86e-15
ENSG00000100767	ENST00000216658	ENSP00000216658	1	72773958	72811098	14	1	856	905	7.05e-10
ENSG00000078967	ENST00000222402	ENSP00000222402	1	43932572	43959688	7	1	341	390	5.89e-05
ENSG00000105647	ENST00000222254	ENSP00000222254	1	18125016	18142343	19	1	19	68	1.08e-08
ENSG00000105647	ENST00000222254	ENSP00000222254	1	18125016	18142343	19	1	643	692	4e-10
ENSG00000105647	ENST00000222254	ENSP00000222254	1	18125016	18142343	19	1	777	826	2.7e-20
ENSG00000103313	ENST00000219596	ENSP00000219596	-1	3232029	3246628	16	1	194	243	5.89e-05
ENSG00000103313	ENST00000219596	ENSP00000219596	-1	3232029	3246628	16	1	546	595	1.19e-12
ENSG00000103313	ENST00000219596	ENSP00000219596	-1	3232029	3246628	16	1	684	733	2.9e-09
ENSG00000103313	ENST00000219596	ENSP00000219596	-1	3232029	3246628	16	1	855	904	1.74e-11
ENSG00000103313	ENST00000219596	ENSP00000219596	-1	3232029	3246628	16	1	991	1040	1.46e-08
ENSG00000100583	ENST00000216471	ENSP00000216471	1	76913229	76927593	14	1	169	218	4.35e-11
ENSG00000100304	ENST00000216129	ENSP00000216129	-1	41892572	41913051	22	1	576	625	5.78e-05
ENSG00000100304	ENST00000216129	ENSP00000216129	-1	41892572	41913051	22	1	743	792	8.9e-05
ENSG00000100304	ENST00000216129	ENSP00000216129	-1	41892572	41913051	22	1	1253	1302	5.44e-07
ENSG00000099624	ENST00000215375	ENSP00000215375	1	1192749	1195823	19	1	36	85	1.51e-05
ENSG00000104081	ENST00000220446	ENSP00000220446	-1	38167386	38185579	15	1	1279	1328	6.22e-05
ENSG00000104081	ENST00000220446	ENSP00000220446	-1	38167386	38185579	15	1	2592	2641	4.3e-05
ENSG00000100221	ENST00000216039	ENSP00000216039	-1	37411630	37426405	22	1	661	710	3.85e-11
ENSG00000100221	ENST00000216039	ENSP00000216039	-1	37411630	37426405	22	1	795	844	8.41e-07
ENSG00000105953	ENST00000222673	ENSP00000222673	1	44612696	44715193	7	1	215	264	7.31e-05
ENSG00000103707	ENST00000220058	ENSP00000220058	-1	63081904	63109018	15	1	177	226	2.66e-15
ENSG00000103707	ENST00000220058	ENSP00000220058	-1	63081904	63109018	15	1	310	359	3.24e-05
ENSG00000101438	ENST00000217420	ENSP00000217420	1	36786519	36791429	20	1	324	373	7.72e-05
ENSG00000102962	ENST00000219235	ENSP00000219235	1	55950219	55957600	16	1	986	1035	2.87e-14
ENSG00000102962	ENST00000219235	ENSP00000219235	1	55950219	55957600	16	1	1121	1170	3.75e-09
ENSG00000102962	ENST00000219235	ENSP00000219235	1	55950219	55957600	16	1	1310	1359	6.52e-16
ENSG00000102962	ENST00000219235	ENSP00000219235	1	55950219	55957600	16	1	1444	1493	1.21e-05
ENSG00000102962	ENST00000219235	ENSP00000219235	1	55950219	55957600	16	1	2084	2133	3.85e-10
ENSG00000103021	ENST00000219299	ENSP00000219299	1	56841364	56875233	16	1	2161	2210	7.93e-15
ENSG00000103021	ENST00000219299	ENSP00000219299	1	56841364	56875233	16	1	2327	2376	8.3e-16
ENSG00000103021	ENST00000219299	ENSP00000219299	1	56841364	56875233	16	1	2458	2507	6e-07
ENSG00000103021	ENST00000219299	ENSP00000219299	1	56841364	56875233	16	1	2591	2640	9.03e-07
ENSG00000105793	ENST00000222511	ENSP00000222511	1	89813926	89854586	7	1	629	678	5.27e-05
ENSG00000105793	ENST00000222511	ENSP00000222511	1	89813926	89854586	7	1	769	818	8.58e-11
ENSG00000105793	ENST00000222511	ENSP00000222511	1	89813926	89854586	7	1	1423	1472	2.44e-07
ENSG00000105793	ENST00000222511	ENSP00000222511	1	89813926	89854586	7	1	1911	1960	1.21e-05
ENSG00000105793	ENST00000222511	ENSP00000222511	1	89813926	89854586	7	1	2045	2094	1.18e-22
ENSG00000102606	ENST00000218789	ENSP00000218789	1	110604086	110756079	13	1	416	465	8.38e-06
ENSG00000100385	ENST00000216223	ENSP00000216223	-1	35851824	35875908	22	1	1800	1849	5.37e-05
ENSG00000105352	ENST00000221954	ENSP00000221954	-1	46817184	46825282	19	1	162	211	3.7e-05
ENSG00000077713	ENST00000217909	ENSP00000217909	1	118417324	118472459	X	1	565	614	4.9e-05
ENSG00000077713	ENST00000217909	ENSP00000217909	1	118417324	118472459	X	1	686	735	5.18e-07
ENSG00000101849	ENST00000217964	ENSP00000217964	1	9393039	9647777	X	1	1862	1911	9.22e-05
ENSG00000101849	ENST00000217964	ENSP00000217964	1	9393039	9647777	X	1	2658	2707	3e-05
ENSG00000105701	ENST00000222308	ENSP00000222308	-1	18503568	18515383	19	1	118	167	2.95e-05
ENSG00000100078	ENST00000215885	ENSP00000215885	-1	29860795	29866593	22	1	94	143	4.9e-05
ENSG00000105856	ENST00000222574	ENSP00000222574	1	106596696	106630209	7	1	576	625	3.92e-05
ENSG00000102967	ENST00000219240	ENSP00000219240	1	70600144	70616455	16	1	497	546	3.81e-12
ENSG00000102967	ENST00000219240	ENSP00000219240	1	70600144	70616455	16	1	633	682	5.27e-12
ENSG00000100721	ENST00000216612	ENSP00000216612	-1	95246058	95250286	14	1	636	685	1.67e-11
ENSG00000103415	ENST00000219700	ENSP00000219700	1	4466381	4500349	16	1	283	332	6.33e-05
ENSG00000099940	ENST00000215730	ENSP00000215730	1	19543292	19574109	22	1	1561	1610	5.78e-05
ENSG00000100324	ENST00000216160	ENSP00000216160	1	38125692	38157831	22	1	224	273	2.89e-05
ENSG00000100324	ENST00000216160	ENSP00000216160	1	38125692	38157831	22	1	1078	1127	7.45e-05
ENSG00000106080	ENST00000222803	ENSP00000222803	-1	30019346	30032822	7	1	583	632	2.21e-14
ENSG00000106080	ENST00000222803	ENSP00000222803	-1	30019346	30032822	7	1	717	766	1.14e-07
ENSG00000106080	ENST00000222803	ENSP00000222803	-1	30019346	30032822	7	1	1197	1246	1.64e-08
ENSG00000106080	ENST00000222803	ENSP00000222803	-1	30019346	30032822	7	1	1331	1380	9.62e-20
ENSG00000105392	ENST00000221996	ENSP00000221996	1	53016911	53038393	19	1	530	579	1.55e-16
ENSG00000105392	ENST00000221996	ENSP00000221996	1	53016911	53038393	19	1	666	715	2.99e-07
ENSG00000105392	ENST00000221996	ENSP00000221996	1	53016911	53038393	19	1	842	891	3.09e-09
ENSG00000105392	ENST00000221996	ENSP00000221996	1	53016911	53038393	19	1	977	1026	3.19e-09
ENSG00000105392	ENST00000221996	ENSP00000221996	1	53016911	53038393	19	1	2343	2392	2.25e-12
ENSG00000105392	ENST00000221996	ENSP00000221996	1	53016911	53038393	19	1	2478	2527	1.41e-24
ENSG00000105369	ENST00000221972	ENSP00000221972	1	47073030	47077279	19	1	248	297	8.74e-05
ENSG00000104689	ENST00000221132	ENSP00000221132	-1	23104916	23138584	8	1	105	154	8.34e-14
ENSG00000100209	ENST00000216027	ENSP00000216027	1	27468019	27483488	22	1	46	95	1.7e-13
ENSG00000100209	ENST00000216027	ENSP00000216027	1	27468019	27483488	22	1	179	228	3.96e-14
ENSG00000103034	ENST00000219312	ENSP00000219312	1	57091654	57105023	16	1	820	869	1.85e-05
ENSG00000101213	ENST00000217185	ENSP00000217185	-1	61630222	61639151	20	1	834	883	6.88e-15
ENSG00000101213	ENST00000217185	ENSP00000217185	-1	61630222	61639151	20	1	975	1024	5.1e-16
ENSG00000104848	ENST00000221444	ENSP00000221444	-1	54262487	54268010	19	1	7	56	4.99e-05
ENSG00000104848	ENST00000221444	ENSP00000221444	-1	54262487	54268010	19	1	1461	1510	7.82e-10
ENSG00000104848	ENST00000221444	ENSP00000221444	-1	54262487	54268010	19	1	1596	1645	9.1e-17
ENSG00000104848	ENST00000221444	ENSP00000221444	-1	54262487	54268010	19	1	1874	1923	5.51e-10
ENSG00000104848	ENST00000221444	ENSP00000221444	-1	54262487	54268010	19	1	2009	2058	5.7e-24
ENSG00000106077	ENST00000222800	ENSP00000222800	-1	72788363	72791120	7	1	30	79	2.02e-13
ENSG00000106077	ENST00000222800	ENSP00000222800	-1	72788363	72791120	7	1	165	214	3e-17
ENSG00000105855	ENST00000222573	ENSP00000222573	1	20337250	20421879	7	1	1253	1302	5.16e-13
ENSG00000105855	ENST00000222573	ENSP00000222573	1	20337250	20421879	7	1	1388	1437	5.38e-06
ENSG00000105855	ENST00000222573	ENSP00000222573	1	20337250	20421879	7	1	1737	1786	8e-05
ENSG00000103199	ENST00000219478	ENSP00000219478	-1	4740816	4757167	16	1	129	178	3.24e-05
ENSG00000103199	ENST00000219478	ENSP00000219478	-1	4740816	4757167	16	1	181	230	6.93e-05
ENSG00000103199	ENST00000219478	ENSP00000219478	-1	4740816	4757167	16	1	546	595	7.62e-11
ENSG00000103199	ENST00000219478	ENSP00000219478	-1	4740816	4757167	16	1	998	1047	9.72e-05
ENSG00000103199	ENST00000219478	ENSP00000219478	-1	4740816	4757167	16	1	1453	1502	1.55e-06
ENSG00000100242	ENST00000216064	ENSP00000216064	-1	37460681	37481893	22	1	101	150	3.8e-06
ENSG00000100242	ENST00000216064	ENSP00000216064	-1	37460681	37481893	22	1	219	268	4.3e-05
ENSG00000106565	ENST00000223298	ENSP00000223298	-1	150119313	150124536	7	1	267	316	5.08e-05
ENSG00000101464	ENST00000217446	ENSP00000217446	-1	32612007	32728750	20	1	38	87	3.92e-05
ENSG00000105767	ENST00000222374	ENSP00000222374	-1	48818362	48835831	19	1	183	232	2.58e-05
ENSG00000103540	ENST00000219827	ENSP00000219827	1	19446689	19472227	16	1	987	1036	1.33e-08
ENSG00000103540	ENST00000219827	ENSP00000219827	1	19446689	19472227	16	1	1119	1168	1.81e-14
ENSG00000198904	ENST00000216099	ENSP00000216099	1	37747276	37759190	22	1	373	422	7.58e-05
ENSG00000198904	ENST00000216099	ENSP00000216099	1	37747276	37759190	22	1	529	578	9.29e-06
ENSG00000198904	ENST00000216099	ENSP00000216099	1	37747276	37759190	22	1	625	674	5.27e-05
ENSG00000198904	ENST00000216099	ENSP00000216099	1	37747276	37759190	22	1	764	813	9.67e-13
ENSG00000105398	ENST00000222002	ENSP00000222002	-1	53065682	53081405	19	1	176	225	6.01e-11
ENSG00000105398	ENST00000222002	ENSP00000222002	-1	53065682	53081405	19	1	319	368	4.63e-08
ENSG00000105398	ENST00000222002	ENSP00000222002	-1	53065682	53081405	19	1	457	506	1.09e-16
ENSG00000105971	ENST00000222693	ENSP00000222693	1	115926680	115935830	7	1	1280	1329	3.19e-09
ENSG00000105971	ENST00000222693	ENSP00000222693	1	115926680	115935830	7	1	1415	1464	4.63e-21
ENSG00000105605	ENST00000222212	ENSP00000222212	1	59107883	59138080	19	1	532	581	2.84e-05
ENSG00000102313	ENST00000218436	ENSP00000218436	-1	54792341	54841398	X	1	54	103	2.43e-05
ENSG00000102313	ENST00000218436	ENSP00000218436	-1	54792341	54841398	X	1	206	255	2.34e-05
ENSG00000103502	ENST00000219789	ENSP00000219789	-1	29777179	29782079	16	1	141	190	6.33e-05
ENSG00000100522	ENST00000216410	ENSP00000216410	-1	52311662	52328133	14	1	526	575	3.7e-05
ENSG00000100522	ENST00000216410	ENSP00000216410	-1	52311662	52328133	14	1	1467	1516	1.53e-11
ENSG00000100522	ENST00000216410	ENSP00000216410	-1	52311662	52328133	14	1	1601	1650	2.37e-20
ENSG00000100522	ENST00000216410	ENSP00000216410	-1	52311662	52328133	14	1	2217	2266	6.13e-10
ENSG00000100522	ENST00000216410	ENSP00000216410	-1	52311662	52328133	14	1	2346	2395	3.49e-08
ENSG00000100522	ENST00000216410	ENSP00000216410	-1	52311662	52328133	14	1	2507	2556	8.27e-08
ENSG00000101892	ENST00000218008	ENSP00000218008	1	119379995	119400254	X	1	459	508	1.03e-09
ENSG00000101892	ENST00000218008	ENSP00000218008	1	119379995	119400254	X	1	1407	1456	5.37e-05
ENSG00000101892	ENST00000218008	ENSP00000218008	1	119379995	119400254	X	1	1912	1961	2.07e-14
ENSG00000101892	ENST00000218008	ENSP00000218008	1	119379995	119400254	X	1	2047	2096	2.4e-08
ENSG00000103710	ENST00000220062	ENSP00000220062	-1	63132732	63147441	15	1	788	837	5.89e-05
ENSG00000105325	ENST00000221926	ENSP00000221926	1	3473954	3489325	19	1	875	924	2.78e-05
ENSG00000105325	ENST00000221926	ENSP00000221926	1	3473954	3489325	19	1	1096	1145	6.22e-05
ENSG00000105325	ENST00000221926	ENSP00000221926	1	3473954	3489325	19	1	2284	2333	2.09e-06
ENSG00000105325	ENST00000221926	ENSP00000221926	1	3473954	3489325	19	1	2644	2693	8.9e-05
ENSG00000105325	ENST00000221926	ENSP00000221926	1	3473954	3489325	19	1	2751	2800	5.99e-05
ENSG00000105325	ENST00000221926	ENSP00000221926	1	3473954	3489325	19	1	2924	2973	3.92e-05
ENSG00000105325	ENST00000221926	ENSP00000221926	1	3473954	3489325	19	1	3094	3143	2.38e-05
ENSG00000100450	ENST00000216338	ENSP00000216338	-1	24145534	24148704	14	1	12	61	2.68e-05
ENSG00000100211	ENST00000216029	ENSP00000216029	1	37382604	37399795	22	1	211	260	7.58e-05
ENSG00000100211	ENST00000216029	ENSP00000216029	1	37382604	37399795	22	1	493	542	1.03e-05
ENSG00000100028	ENST00000215829	ENSP00000215829	1	23281618	23298509	22	1	514	563	1.02e-08
ENSG00000106608	ENST00000223341	ENSP00000223341	-1	43882030	43932521	7	1	633	682	9.22e-05
ENSG00000104970	ENST00000221567	ENSP00000221567	1	59735789	59748865	19	1	1958	2007	4.45e-10
ENSG00000104970	ENST00000221567	ENSP00000221567	1	59735789	59748865	19	1	2095	2144	1.68e-17
ENSG00000101074	ENST00000217043	ENSP00000217043	1	42399040	42413289	20	1	315	364	5.77e-11
ENSG00000198300	ENST00000221722	ENSP00000221722	-1	61977742	62043887	19	1	68	117	8.14e-05
ENSG00000105219	ENST00000221818	ENSP00000221818	-1	45419962	45424404	19	1	136	185	6.33e-05
ENSG00000104332	ENST00000220772	ENSP00000220772	-1	41238640	41286149	8	1	35	84	6.68e-05
ENSG00000104332	ENST00000220772	ENSP00000220772	-1	41238640	41286149	8	1	658	707	5.08e-05
ENSG00000104332	ENST00000220772	ENSP00000220772	-1	41238640	41286149	8	1	2315	2364	9.55e-05
ENSG00000104960	ENST00000221557	ENSP00000221557	1	55045950	55055802	19	1	128	177	4.99e-05
ENSG00000102218	ENST00000218340	ENSP00000218340	1	46581319	46626737	X	1	1801	1850	2.53e-13
ENSG00000102218	ENST00000218340	ENSP00000218340	1	46581319	46626737	X	1	1936	1985	7.48e-09
ENSG00000204314	ENST00000211413	ENSP00000211413	-1	32224119	32227698	6	1	690	739	2.5e-06
ENSG00000105968	ENST00000222690	ENSP00000222690	-1	44833013	44854250	7	1	621	670	6.95e-14
ENSG00000105968	ENST00000222690	ENSP00000222690	-1	44833013	44854250	7	1	756	805	6.15e-07
ENSG00000100478	ENST00000216366	ENSP00000216366	1	30564644	30624729	14	1	620	669	8.72e-13
ENSG00000100478	ENST00000216366	ENSP00000216366	1	30564644	30624729	14	1	754	803	6.51e-11
ENSG00000100299	ENST00000216124	ENSP00000216124	-1	49410316	49413473	22	1	11	60	3e-05
ENSG00000105516	ENST00000222122	ENSP00000222122	-1	53825659	53832435	19	1	68	117	3.99e-05
ENSG00000100226	ENST00000216044	ENSP00000216044	1	37431753	37459536	22	1	530	579	3.77e-05
ENSG00000100226	ENST00000216044	ENSP00000216044	1	37431753	37459536	22	1	2087	2136	1.59e-06
ENSG00000100226	ENST00000216044	ENSP00000216044	1	37431753	37459536	22	1	2220	2269	3.8e-08
ENSG00000103005	ENST00000219281	ENSP00000219281	1	56592806	56613022	16	1	7	56	1.58e-05
ENSG00000103005	ENST00000219281	ENSP00000219281	1	56592806	56613022	16	1	1026	1075	3.89e-06
ENSG00000104883	ENST00000221480	ENSP00000221480	-1	7447761	7459905	19	1	128	177	1.88e-05
ENSG00000101842	ENST00000217957	ENSP00000217957	1	107174856	107209069	X	1	422	471	3.34e-13
ENSG00000101842	ENST00000217957	ENSP00000217957	1	107174856	107209069	X	1	556	605	3.8e-08
ENSG00000101842	ENST00000217957	ENSP00000217957	1	107174856	107209069	X	1	937	986	1.81e-05
ENSG00000101842	ENST00000217957	ENSP00000217957	1	107174856	107209069	X	1	1072	1121	5.1e-16
ENSG00000020256	ENST00000216923	ENSP00000216923	-1	50201227	50241931	20	1	187	236	5.16e-13
ENSG00000020256	ENST00000216923	ENSP00000216923	-1	50201227	50241931	20	1	307	356	9.22e-08
ENSG00000100599	ENST00000216487	ENSP00000216487	1	92049878	92225085	14	1	21	70	7.45e-05
ENSG00000106113	ENST00000222836	ENSP00000222836	-1	30659388	30688665	7	1	96	145	2.29e-05
ENSG00000184979	ENST00000215794	ENSP00000215794	1	17012758	17040164	22	1	197	246	2.95e-05
ENSG00000184117	ENST00000216121	ENSP00000216121	-1	28280800	28307244	22	1	554	603	9.72e-05
ENSG00000183741	ENST00000216083	ENSP00000216083	-1	37590210	37598204	22	1	130	179	6.93e-05
ENSG00000183741	ENST00000216083	ENSP00000216083	-1	37590210	37598204	22	1	430	479	3.41e-06
ENSG00000183741	ENST00000216083	ENSP00000216083	-1	37590210	37598204	22	1	1230	1279	2.04e-05
ENSG00000103534	ENST00000219821	ENSP00000219821	1	19375273	19417936	16	1	823	872	2.83e-13
ENSG00000103534	ENST00000219821	ENSP00000219821	1	19375273	19417936	16	1	958	1007	1.85e-16
ENSG00000069702	ENST00000212355	ENSP00000212355	-1	91920575	92124243	1	1	156	205	3.57e-05
ENSG00000100557	ENST00000216445	ENSP00000216445	-1	57006348	57030323	14	1	728	777	3.46e-10
ENSG00000100557	ENST00000216445	ENSP00000216445	-1	57006348	57030323	14	1	862	911	8.59e-05
ENSG00000100344	ENST00000216180	ENSP00000216180	1	42650952	42674781	22	1	705	754	1.33e-08
ENSG00000100344	ENST00000216180	ENSP00000216180	1	42650952	42674781	22	1	840	889	4.04e-19
ENSG00000100344	ENST00000216180	ENSP00000216180	1	42650952	42674781	22	1	1013	1062	5.18e-05
ENSG00000101353	ENST00000217333	ENSP00000217333	-1	35163043	35241388	20	1	72	121	5.04e-08
ENSG00000099204	ENST00000214870	ENSP00000214870	-1	116180862	116434404	10	1	746	795	3.92e-05
ENSG00000106479	ENST00000223210	ENSP00000223210	1	149166442	149195498	7	1	748	797	8.29e-05
ENSG00000106479	ENST00000223210	ENSP00000223210	1	149166442	149195498	7	1	2637	2686	4.72e-05
ENSG00000106038	ENST00000222761	ENSP00000222761	1	27248689	27252717	7	1	35	84	8.59e-05
ENSG00000105388	ENST00000221992	ENSP00000221992	1	46904370	46926277	19	1	201	250	1.56e-18
ENSG00000105388	ENST00000221992	ENSP00000221992	1	46904370	46926277	19	1	1002	1051	8.27e-08
ENSG00000105388	ENST00000221992	ENSP00000221992	1	46904370	46926277	19	1	1138	1187	1.52e-17
ENSG00000101321	ENST00000217299	ENSP00000217299	1	30019466	30049916	20	1	616	665	6.93e-05
ENSG00000091651	ENST00000219097	ENSP00000219097	1	45281059	45289806	16	1	258	307	5.91e-10
ENSG00000091651	ENST00000219097	ENSP00000219097	1	45281059	45289806	16	1	393	442	5.17e-15
ENSG00000105738	ENST00000222345	ENSP00000222345	1	43089708	43390849	19	1	715	764	7.18e-05
ENSG00000105738	ENST00000222345	ENSP00000222345	1	43089708	43390849	19	1	1575	1624	7.86e-05
ENSG00000101255	ENST00000217233	ENSP00000217233	1	309308	326197	20	1	330	379	1.92e-05
ENSG00000103507	ENST00000219794	ENSP00000219794	1	31027222	31031420	16	1	91	140	7.06e-05
ENSG00000087245	ENST00000219070	ENSP00000219070	1	54070589	54098101	16	1	901	950	8e-05
ENSG00000105401	ENST00000222005	ENSP00000222005	-1	10362809	10375271	19	1	194	243	1.45e-05
ENSG00000103888	ENST00000220244	ENSP00000220244	1	78858767	79031054	15	1	69	118	7.58e-05
ENSG00000104964	ENST00000221561	ENSP00000221561	-1	3003908	3013964	19	1	124	173	7.58e-05
ENSG00000104964	ENST00000221561	ENSP00000221561	-1	3003908	3013964	19	1	559	608	7.72e-05
ENSG00000100596	ENST00000216484	ENSP00000216484	-1	77043025	77152863	14	1	1521	1570	1.77e-12
ENSG00000100596	ENST00000216484	ENSP00000216484	-1	77043025	77152863	14	1	1657	1706	1.13e-11
ENSG00000100596	ENST00000216484	ENSP00000216484	-1	77043025	77152863	14	1	4114	4163	7.06e-05
ENSG00000100596	ENST00000216484	ENSP00000216484	-1	77043025	77152863	14	1	4273	4322	2.05e-12
ENSG00000100596	ENST00000216484	ENSP00000216484	-1	77043025	77152863	14	1	4663	4712	1.66e-06
ENSG00000100596	ENST00000216484	ENSP00000216484	-1	77043025	77152863	14	1	4798	4847	2.78e-08
ENSG00000099365	ENST00000215095	ENSP00000215095	-1	30910869	30929276	16	1	641	690	2.84e-05
ENSG00000012232	ENST00000220562	ENSP00000220562	1	28615050	28667116	8	1	83	132	1.4e-05
ENSG00000103056	ENST00000219334	ENSP00000219334	-1	66949733	67039905	16	1	1858	1907	4.38e-05
ENSG00000103056	ENST00000219334	ENSP00000219334	-1	66949733	67039905	16	1	2133	2182	4.81e-05
ENSG00000106366	ENST00000223095	ENSP00000223095	1	100557172	100569026	7	1	1031	1080	4.38e-05
ENSG00000103495	ENST00000219782	ENSP00000219782	1	29725356	29730003	16	1	38	87	5.04e-06
ENSG00000100360	ENST00000216198	ENSP00000216198	-1	35484201	35502115	22	1	808	857	7.06e-05
ENSG00000100360	ENST00000216198	ENSP00000216198	-1	35484201	35502115	22	1	4932	4981	3.7e-05
ENSG00000101400	ENST00000217381	ENSP00000217381	-1	31459424	31495359	20	1	287	336	8.59e-05
ENSG00000035403	ENST00000211998	ENSP00000211998	1	75427878	75549916	10	1	368	417	8.38e-06
ENSG00000185019	ENST00000217173	ENSP00000217173	-1	3036220	3088540	20	1	205	254	8.9e-05
ENSG00000185019	ENST00000217173	ENSP00000217173	-1	3036220	3088540	20	1	1251	1300	1.4e-09
ENSG00000185019	ENST00000217173	ENSP00000217173	-1	3036220	3088540	20	1	1709	1758	1.05e-08
ENSG00000185019	ENST00000217173	ENSP00000217173	-1	3036220	3088540	20	1	1844	1893	1.12e-18
ENSG00000106123	ENST00000222847	ENSP00000222847	1	142262914	142278967	7	1	86	135	7.72e-05
ENSG00000106692	ENST00000223528	ENSP00000223528	1	107360232	107443220	9	1	5015	5064	1.1e-09
ENSG00000106692	ENST00000223528	ENSP00000223528	1	107360232	107443220	9	1	5152	5201	1.3e-16
ENSG00000099338	ENST00000215069	ENSP00000215069	1	43518623	43553422	19	1	90	139	4.38e-05
ENSG00000099338	ENST00000215069	ENSP00000215069	1	43518623	43553422	19	1	1712	1761	6.24e-06
ENSG00000103089	ENST00000219368	ENSP00000219368	-1	73304359	73366224	16	1	552	601	7.31e-05
ENSG00000101846	ENST00000217961	ENSP00000217961	1	7147472	7282682	X	1	2700	2749	1.66e-06
ENSG00000100341	ENST00000216177	ENSP00000216177	-1	42606892	42619223	22	1	509	558	1.43e-05
ENSG00000100341	ENST00000216177	ENSP00000216177	-1	42606892	42619223	22	1	660	709	8.29e-05
ENSG00000100341	ENST00000216177	ENSP00000216177	-1	42606892	42619223	22	1	951	1000	1.95e-12
ENSG00000104164	ENST00000220531	ENSP00000220531	1	43666709	43689200	15	1	989	1038	5.31e-09
ENSG00000104164	ENST00000220531	ENSP00000220531	1	43666709	43689200	15	1	1122	1171	3.62e-17
ENSG00000104164	ENST00000220531	ENSP00000220531	1	43666709	43689200	15	1	2671	2720	1.67e-11
ENSG00000101441	ENST00000217423	ENSP00000217423	-1	23614269	23617677	20	1	72	121	1.23e-06
ENSG00000105643	ENST00000222250	ENSP00000222250	1	17979977	17985903	19	1	1016	1065	9.22e-05
ENSG00000120875	ENST00000240101	ENSP00000240101	-1	29249539	29262241	8	1	37	86	3.77e-05
ENSG00000204385	ENST00000229729	ENSP00000229729	-1	31938948	31954757	6	1	247	296	5.03e-22
ENSG00000115042	ENST00000233379	ENSP00000233379	1	95432203	95442605	2	1	92	141	9.55e-05
ENSG00000214367	ENST00000243706	ENSP00000243706	-1	2199894	2213658	4	1	406	455	2.2e-16
ENSG00000214367	ENST00000243706	ENSP00000243706	-1	2199894	2213658	4	1	1710	1759	9.89e-12
ENSG00000214367	ENST00000243706	ENSP00000243706	-1	2199894	2213658	4	1	1845	1894	2.68e-05
ENSG00000214367	ENST00000243706	ENSP00000243706	-1	2199894	2213658	4	1	2315	2364	2.38e-07
ENSG00000214367	ENST00000243706	ENSP00000243706	-1	2199894	2213658	4	1	3302	3351	1.29e-11
ENSG00000214367	ENST00000243706	ENSP00000243706	-1	2199894	2213658	4	1	3434	3483	5.15e-06
ENSG00000122787	ENST00000242375	ENSP00000242375	1	137411736	137453590	7	1	1086	1135	1.53e-07
ENSG00000122787	ENST00000242375	ENSP00000242375	1	137411736	137453590	7	1	1220	1269	8.02e-19
ENSG00000112964	ENST00000230882	ENSP00000230882	1	42459783	42757682	5	1	1596	1645	7.39e-15
ENSG00000112964	ENST00000230882	ENSP00000230882	1	42459783	42757682	5	1	1730	1779	4.47e-07
ENSG00000188428	ENST00000244777	ENSP00000244777	-1	7959216	8009646	6	1	1086	1135	3.72e-10
ENSG00000188428	ENST00000244777	ENSP00000244777	-1	7959216	8009646	6	1	1221	1270	2.02e-13
ENSG00000110324	ENST00000227752	ENSP00000227752	1	117362319	117377404	11	1	505	554	7.72e-05
ENSG00000151914	ENST00000244364	ENSP00000244364	-1	56430746	56615653	6	1	459	508	5.08e-05
ENSG00000113532	ENST00000231461	ENSP00000231461	-1	100170803	100266869	5	1	748	797	6.53e-14
ENSG00000113532	ENST00000231461	ENSP00000231461	-1	100170803	100266869	5	1	882	931	3.39e-07
ENSG00000113532	ENST00000231461	ENSP00000231461	-1	100170803	100266869	5	1	2475	2524	9e-16
ENSG00000113532	ENST00000231461	ENSP00000231461	-1	100170803	100266869	5	1	2610	2659	8.97e-08
ENSG00000107521	ENST00000249092	ENSP00000249092	-1	100166797	100196699	10	1	69	118	6.68e-05
ENSG00000122679	ENST00000242249	ENSP00000242249	1	45163892	45190372	7	1	142	191	4.76e-08
ENSG00000122679	ENST00000242249	ENSP00000242249	1	45163892	45190372	7	1	669	718	5.08e-05
ENSG00000125657	ENST00000245817	ENSP00000245817	1	6482037	6486933	19	1	344	393	1.99e-07
ENSG00000125657	ENST00000245817	ENSP00000245817	1	6482037	6486933	19	1	695	744	1.19e-12
ENSG00000197417	ENST00000225519	ENSP00000225519	-1	3458305	3486365	17	1	926	975	8.59e-05
ENSG00000197417	ENST00000225519	ENSP00000225519	-1	3458305	3486365	17	1	1385	1434	2.02e-09
ENSG00000197417	ENST00000225519	ENSP00000225519	-1	3458305	3486365	17	1	1514	1563	6.17e-18
ENSG00000105671	ENST00000247003	ENSP00000247003	1	18891494	18900436	19	1	168	217	1.78e-05
ENSG00000128917	ENST00000249749	ENSP00000249749	1	39008839	39018529	15	1	182	231	3.7e-05
ENSG00000128917	ENST00000249749	ENSP00000249749	1	39008839	39018529	15	1	283	332	4.07e-05
ENSG00000108511	ENST00000225648	ENSP00000225648	-1	44028098	44037333	17	1	56	105	8.03e-06
ENSG00000113263	ENST00000231189	ENSP00000231189	1	156540432	156614687	5	1	172	221	7.06e-05
ENSG00000197757	ENST00000243108	ENSP00000243108	1	52708461	52710874	12	1	410	459	7.58e-05
ENSG00000124772	ENST00000244751	ENSP00000244751	-1	36816533	36915756	6	1	384	433	8e-05
ENSG00000068079	ENST00000246911	ENSP00000246911	1	38412351	38419998	17	1	39	88	6.93e-05
ENSG00000112655	ENST00000230419	ENSP00000230419	1	43152007	43237435	6	1	685	734	1.48e-05
ENSG00000127328	ENST00000247833	ENSP00000247833	1	68418898	68503251	12	1	1390	1439	1.35e-06
ENSG00000127328	ENST00000247833	ENSP00000247833	1	68418898	68503251	12	1	2094	2143	3.71e-14
ENSG00000127328	ENST00000247833	ENSP00000247833	1	68418898	68503251	12	1	2267	2316	5.47e-05
ENSG00000127328	ENST00000247833	ENSP00000247833	1	68418898	68503251	12	1	2866	2915	1.25e-17
ENSG00000127328	ENST00000247833	ENSP00000247833	1	68418898	68503251	12	1	3492	3541	4.54e-09
ENSG00000127328	ENST00000247833	ENSP00000247833	1	68418898	68503251	12	1	5141	5190	7.92e-12
ENSG00000127328	ENST00000247833	ENSP00000247833	1	68418898	68503251	12	1	5275	5324	2.39e-16
ENSG00000126775	ENST00000247178	ENSP00000247178	-1	54902863	54948329	14	1	824	873	2.78e-05
ENSG00000126775	ENST00000247178	ENSP00000247178	-1	54902863	54948329	14	1	1110	1159	2.48e-12
ENSG00000126775	ENST00000247178	ENSP00000247178	-1	54902863	54948329	14	1	1245	1294	8.98e-19
ENSG00000126775	ENST00000247178	ENSP00000247178	-1	54902863	54948329	14	1	1953	2002	7.3e-10
ENSG00000126775	ENST00000247178	ENSP00000247178	-1	54902863	54948329	14	1	2089	2138	2.04e-07
ENSG00000120137	ENST00000239231	ENSP00000239231	-1	167915208	167939166	5	1	1613	1662	3.84e-05
ENSG00000040487	ENST00000234646	ENSP00000234646	1	19511327	19528380	1	1	62	111	2.34e-05
ENSG00000040487	ENST00000234646	ENSP00000234646	1	19511327	19528380	1	1	144	193	7.86e-05
ENSG00000040487	ENST00000234646	ENSP00000234646	1	19511327	19528380	1	1	342	391	9.63e-10
ENSG00000040487	ENST00000234646	ENSP00000234646	1	19511327	19528380	1	1	477	526	5.33e-21
ENSG00000119321	ENST00000238256	ENSP00000238256	-1	114967621	115023419	9	1	55	104	9.06e-05
ENSG00000125735	ENST00000245912	ENSP00000245912	-1	6615568	6621599	19	1	97	146	1.45e-09
ENSG00000125735	ENST00000245912	ENSP00000245912	-1	6615568	6621599	19	1	231	280	3.85e-07
ENSG00000123607	ENST00000243344	ENSP00000243344	-1	166438700	166518594	2	1	487	536	1.14e-15
ENSG00000123607	ENST00000243344	ENSP00000243344	-1	166438700	166518594	2	1	621	670	4.76e-08
ENSG00000078399	ENST00000242050	ENSP00000242050	-1	27168583	27171596	7	1	1018	1067	2.48e-05
ENSG00000122218	ENST00000241704	ENSP00000241704	-1	158525001	158579978	1	1	277	326	2.14e-08
ENSG00000122218	ENST00000241704	ENSP00000241704	-1	158525001	158579978	1	1	412	461	1.13e-13
ENSG00000122218	ENST00000241704	ENSP00000241704	-1	158525001	158579978	1	1	1033	1082	2.12e-15
ENSG00000118985	ENST00000237853	ENSP00000237853	-1	95246560	95323531	5	1	797	846	9.06e-05
ENSG00000114853	ENST00000232974	ENSP00000232974	1	42674852	42684076	3	1	88	137	5.68e-05
ENSG00000127951	ENST00000248598	ENSP00000248598	-1	76660624	76667086	7	1	333	382	7.7e-06
ENSG00000127951	ENST00000248598	ENSP00000248598	-1	76660624	76667086	7	1	468	517	1.97e-15
ENSG00000111424	ENST00000229022	ENSP00000229022	-1	46521589	46585081	12	1	1985	2034	1.92e-10
ENSG00000111424	ENST00000229022	ENSP00000229022	-1	46521589	46585081	12	1	2134	2183	3.17e-24
ENSG00000110917	ENST00000228506	ENSP00000228506	1	119609332	119624050	12	1	2800	2849	1.1e-05
ENSG00000110917	ENST00000228506	ENSP00000228506	1	119609332	119624050	12	1	3939	3988	5.38e-06
ENSG00000107021	ENST00000223865	ENSP00000223865	1	130589398	130612524	9	1	1202	1251	5.15e-06
ENSG00000107021	ENST00000223865	ENSP00000223865	1	130589398	130612524	9	1	1327	1376	1.14e-05
ENSG00000107021	ENST00000223865	ENSP00000223865	1	130589398	130612524	9	1	2220	2269	6.22e-05
ENSG00000108379	ENST00000225512	ENSP00000225512	-1	42195044	42250980	17	1	1014	1063	2.95e-05
ENSG00000116691	ENST00000235332	ENSP00000235332	1	12002099	12014693	1	1	25	74	1.14e-05
ENSG00000116691	ENST00000235332	ENSP00000235332	1	12002099	12014693	1	1	123	172	1.14e-05
ENSG00000127528	ENST00000248071	ENSP00000248071	1	16296637	16299683	19	1	147	196	1.81e-05
ENSG00000127528	ENST00000248071	ENSP00000248071	1	16296637	16299683	19	1	520	569	3.92e-05
ENSG00000127528	ENST00000248071	ENSP00000248071	1	16296637	16299683	19	1	632	681	1.71e-05
ENSG00000125744	ENST00000245923	ENSP00000245923	-1	50680390	50692151	19	1	260	309	6.51e-06
ENSG00000111321	ENST00000228918	ENSP00000228918	1	6363595	6370994	12	1	222	271	2.39e-06
ENSG00000128383	ENST00000249116	ENSP00000249116	1	37683569	37689134	22	1	179	228	2.78e-08
ENSG00000128383	ENST00000249116	ENSP00000249116	1	37683569	37689134	22	1	312	361	2.29e-15
ENSG00000085449	ENST00000233055	ENSP00000233055	-1	224448309	224518296	2	1	12	61	7.06e-05
ENSG00000128335	ENST00000249066	ENSP00000249066	-1	34952201	34965946	22	1	166	215	8.34e-14
ENSG00000128335	ENST00000249066	ENSP00000249066	-1	34952201	34965946	22	1	301	350	3.15e-07
ENSG00000137776	ENST00000249735	ENSP00000249735	-1	56958537	57013144	15	1	1817	1866	9.22e-05
ENSG00000121152	ENST00000240423	ENSP00000240423	1	96365211	96405001	2	1	1720	1769	8.34e-14
ENSG00000131037	ENST00000245618	ENSP00000245618	1	60283674	60291102	19	1	151	200	8.59e-05
ENSG00000059145	ENST00000248104	ENSP00000248104	-1	1354998	1369647	16	1	106	155	8.29e-05
ENSG00000059145	ENST00000248104	ENSP00000248104	-1	1354998	1369647	16	1	964	1013	2.58e-10
ENSG00000059145	ENST00000248104	ENSP00000248104	-1	1354998	1369647	16	1	1092	1141	2.21e-14
ENSG00000128285	ENST00000249016	ENSP00000249016	1	39405045	39408764	22	1	372	421	2.79e-06
ENSG00000121858	ENST00000241261	ENSP00000241261	-1	173706159	173723963	3	1	478	527	7.46e-07
ENSG00000121858	ENST00000241261	ENSP00000241261	-1	173706159	173723963	3	1	611	660	1.39e-19
ENSG00000122642	ENST00000242209	ENSP00000242209	1	32963577	33013067	7	1	862	911	1.05e-14
ENSG00000122642	ENST00000242209	ENSP00000242209	1	32963577	33013067	7	1	993	1042	3.33e-06
ENSG00000108829	ENST00000225972	ENSP00000225972	-1	45813599	45829831	17	1	1615	1664	5.47e-05
ENSG00000114450	ENST00000232564	ENSP00000232564	-1	180596570	180652065	3	1	1721	1770	3.15e-07
ENSG00000114450	ENST00000232564	ENSP00000232564	-1	180596570	180652065	3	1	1856	1905	3.02e-21
ENSG00000114450	ENST00000232564	ENSP00000232564	-1	180596570	180652065	3	1	2776	2825	1.18e-11
ENSG00000114450	ENST00000232564	ENSP00000232564	-1	180596570	180652065	3	1	2911	2960	2.71e-09
ENSG00000114450	ENST00000232564	ENSP00000232564	-1	180596570	180652065	3	1	3195	3244	1.38e-12
ENSG00000114450	ENST00000232564	ENSP00000232564	-1	180596570	180652065	3	1	3323	3372	1.07e-05
ENSG00000109193	ENST00000226444	ENSP00000226444	-1	70741520	70760459	4	1	231	280	8.92e-11
ENSG00000109193	ENST00000226444	ENSP00000226444	-1	70741520	70760459	4	1	353	402	3.12e-05
ENSG00000109193	ENST00000226444	ENSP00000226444	-1	70741520	70760459	4	1	491	540	1.84e-07
ENSG00000110108	ENST00000227525	ENSP00000227525	1	60438253	60447489	11	1	815	864	1.71e-05
ENSG00000110108	ENST00000227525	ENSP00000227525	1	60438253	60447489	11	1	932	981	1.37e-05
ENSG00000125875	ENST00000246077	ENSP00000246077	-1	364929	391144	20	1	1365	1414	2.95e-05
ENSG00000125875	ENST00000246077	ENSP00000246077	-1	364929	391144	20	1	1551	1600	2.2e-07
ENSG00000125875	ENST00000246077	ENSP00000246077	-1	364929	391144	20	1	1686	1735	1.55e-06
ENSG00000128965	ENST00000249798	ENSP00000249798	1	39032961	39035988	15	1	405	454	8.9e-05
ENSG00000115255	ENST00000233596	ENSP00000233596	1	1442165	1448923	19	1	630	679	1.58e-05
ENSG00000197375	ENST00000245407	ENSP00000245407	1	131733343	131759204	5	1	103	152	7.45e-05
ENSG00000107771	ENST00000224756	ENSP00000224756	1	86078390	86268256	10	1	1994	2043	3.66e-16
ENSG00000118762	ENST00000237596	ENSP00000237596	1	89147844	89217952	4	1	1020	1069	8.39e-10
ENSG00000108262	ENST00000225394	ENSP00000225394	-1	24924613	24940736	17	1	362	411	2.33e-06
ENSG00000068903	ENST00000249396	ENSP00000249396	-1	44061061	44082201	19	1	334	383	3.7e-05
ENSG00000068903	ENST00000249396	ENSP00000249396	-1	44061061	44082201	19	1	464	513	8.14e-05
ENSG00000122085	ENST00000241527	ENSP00000241527	-1	241675180	241690397	2	1	2904	2953	9.22e-05
ENSG00000125319	ENST00000245382	ENSP00000245382	1	39574852	39595370	17	1	368	417	3.77e-05
ENSG00000108405	ENST00000225538	ENSP00000225538	-1	3746640	3766709	17	1	590	639	2.38e-05
ENSG00000122733	ENST00000242315	ENSP00000242315	1	34948192	34972541	9	1	1937	1986	6.33e-05
ENSG00000122733	ENST00000242315	ENSP00000242315	1	34948192	34972541	9	1	2150	2199	5.68e-05
ENSG00000122733	ENST00000242315	ENSP00000242315	1	34948192	34972541	9	1	3381	3430	2.04e-05
ENSG00000120318	ENST00000239440	ENSP00000239440	-1	141013154	141041984	5	1	453	502	5.68e-05
ENSG00000085117	ENST00000227155	ENSP00000227155	1	44543717	44597889	11	1	365	414	2.25e-12
ENSG00000085117	ENST00000227155	ENSP00000227155	1	44543717	44597889	11	1	502	551	3.68e-22
ENSG00000124469	ENST00000244336	ENSP00000244336	-1	47776236	47790906	19	1	392	441	1.55e-16
ENSG00000124469	ENST00000244336	ENSP00000244336	-1	47776236	47790906	19	1	514	563	5.04e-06
ENSG00000124835	ENST00000244820	ENSP00000244820	-1	237621981	237629549	2	1	215	264	1.51e-05
ENSG00000130584	ENST00000245663	ENSP00000245663	-1	61845463	61933011	20	1	440	489	9.38e-05
ENSG00000130584	ENST00000245663	ENSP00000245663	-1	61845463	61933011	20	1	1804	1853	9.22e-05
ENSG00000128322	ENST00000249053	ENSP00000249053	-1	22245312	22252495	22	1	128	177	2.58e-05
ENSG00000108773	ENST00000225916	ENSP00000225916	-1	37518657	37526872	17	1	311	360	6.65e-06
ENSG00000053371	ENST00000235835	ENSP00000235835	-1	19503051	19511227	1	1	170	219	9.88e-06
ENSG00000117280	ENST00000235932	ENSP00000235932	-1	204004301	204010747	1	1	624	673	1.71e-09
ENSG00000117280	ENST00000235932	ENSP00000235932	-1	204004301	204010747	1	1	759	808	4.39e-13
ENSG00000117280	ENST00000235932	ENSP00000235932	-1	204004301	204010747	1	1	1518	1567	5.17e-15
ENSG00000117280	ENST00000235932	ENSP00000235932	-1	204004301	204010747	1	1	1654	1703	6.33e-17
ENSG00000109079	ENST00000226225	ENSP00000226225	1	23686913	23698160	17	1	2259	2308	3.18e-05
ENSG00000112039	ENST00000229769	ENSP00000229769	1	35528116	35542859	6	1	315	364	7.04e-11
ENSG00000112039	ENST00000229769	ENSP00000229769	1	35528116	35542859	6	1	620	669	5.98e-06
ENSG00000122375	ENST00000241891	ENSP00000241891	1	88404294	88416192	10	1	329	378	6.81e-05
ENSG00000121039	ENST00000240285	ENSP00000240285	1	74369891	74399345	8	1	711	760	1.13e-13
ENSG00000121039	ENST00000240285	ENSP00000240285	1	74369891	74399345	8	1	844	893	5.05e-07
ENSG00000111247	ENST00000228843	ENSP00000228843	1	4518317	4539475	12	1	800	849	6.81e-05
ENSG00000126460	ENST00000246794	ENSP00000246794	1	54778280	54785999	19	1	239	288	4.83e-06
ENSG00000119777	ENST00000238788	ENSP00000238788	1	27109349	27118065	2	1	721	770	4.73e-06
ENSG00000013306	ENST00000225308	ENSP00000225308	-1	39752522	39757703	17	1	8	57	6.68e-05
ENSG00000204604	ENST00000243639	ENSP00000243639	-1	58033598	58052714	19	1	1334	1383	1.34e-07
ENSG00000204604	ENST00000243639	ENSP00000243639	-1	58033598	58052714	19	1	1551	1600	1.17e-10
ENSG00000204604	ENST00000243639	ENSP00000243639	-1	58033598	58052714	19	1	1685	1734	4.72e-05
ENSG00000125447	ENST00000245541	ENSP00000245541	-1	70744290	70769272	17	1	1464	1513	9.48e-06
ENSG00000121406	ENST00000240719	ENSP00000240719	1	62730505	62743936	19	1	1561	1610	1.22e-10
ENSG00000121406	ENST00000240719	ENSP00000240719	1	62730505	62743936	19	1	1696	1745	2.39e-16
ENSG00000128266	ENST00000248996	ENSP00000248996	1	21742534	21797221	22	1	1208	1257	1.24e-05
ENSG00000108439	ENST00000225573	ENSP00000225573	1	43373916	43381673	17	1	842	891	8.32e-17
ENSG00000108439	ENST00000225573	ENSP00000225573	1	43373916	43381673	17	1	975	1024	3.8e-08
ENSG00000108439	ENST00000225573	ENSP00000225573	1	43373916	43381673	17	1	1090	1139	7.55e-06
ENSG00000132185	ENST00000236938	ENSP00000236938	1	159943386	159950765	1	1	395	444	2.12e-05
ENSG00000122687	ENST00000242257	ENSP00000242257	-1	2240454	2248359	7	1	478	527	6.25e-11
ENSG00000112578	ENST00000230340	ENSP00000230340	1	41996943	42008760	6	1	100	149	1.14e-05
ENSG00000005381	ENST00000225275	ENSP00000225275	-1	53702216	53713295	17	1	291	340	1.71e-05
ENSG00000120925	ENST00000240159	ENSP00000240159	-1	42829548	42870939	8	1	659	708	1.92e-10
ENSG00000120925	ENST00000240159	ENSP00000240159	-1	42829548	42870939	8	1	793	842	4.7e-24
ENSG00000112365	ENST00000230122	ENSP00000230122	-1	109890412	109911133	6	1	1123	1172	6.12e-08
ENSG00000112365	ENST00000230122	ENSP00000230122	-1	109890412	109911133	6	1	2577	2626	1.03e-09
ENSG00000112365	ENST00000230122	ENSP00000230122	-1	109890412	109911133	6	1	2710	2759	3.66e-16
ENSG00000118276	ENST00000237019	ENSP00000237019	-1	27457131	27518684	18	1	556	605	4.73e-06
ENSG00000168452	ENST00000244377	ENSP00000244377	1	32229600	32244032	6	1	252	301	9.72e-05
ENSG00000168452	ENST00000244377	ENSP00000244377	1	32229600	32244032	6	1	453	502	8e-05
ENSG00000168452	ENST00000244377	ENSP00000244377	1	32229600	32244032	6	1	856	905	6.45e-05
ENSG00000112130	ENST00000229866	ENSP00000229866	1	37429726	37470491	6	1	896	945	1.13e-11
ENSG00000112130	ENST00000229866	ENSP00000229866	1	37429726	37470491	6	1	2032	2081	1.59e-06
ENSG00000116205	ENST00000234827	ENSP00000234827	1	54291862	54338004	1	1	2999	3048	2.64e-07
ENSG00000116205	ENST00000234827	ENSP00000234827	1	54291862	54338004	1	1	3134	3183	3.67e-18
ENSG00000107104	ENST00000223950	ENSP00000223950	1	494703	736103	9	1	74	123	2.5e-06
ENSG00000011638	ENST00000233047	ENSP00000233047	1	21077199	21099438	16	1	434	483	5.27e-05
ENSG00000011638	ENST00000233047	ENSP00000233047	1	21077199	21099438	16	1	772	821	2.29e-15
ENSG00000011638	ENST00000233047	ENSP00000233047	1	21077199	21099438	16	1	914	963	6.47e-08
ENSG00000120709	ENST00000239906	ENSP00000239906	1	137701867	137713315	5	1	134	183	7.18e-05
ENSG00000120709	ENST00000239906	ENSP00000239906	1	137701867	137713315	5	1	968	1017	7.86e-05
ENSG00000121351	ENST00000240652	ENSP00000240652	1	21417085	21423683	12	1	379	428	2.02e-09
ENSG00000121351	ENST00000240652	ENSP00000240652	1	21417085	21423683	12	1	512	561	1.3e-16
ENSG00000112769	ENST00000230538	ENSP00000230538	-1	112535827	112682521	6	1	863	912	1.81e-14
ENSG00000115486	ENST00000233838	ENSP00000233838	-1	85629718	85642090	2	1	284	333	1.74e-11
ENSG00000115486	ENST00000233838	ENSP00000233838	-1	85629718	85642090	2	1	418	467	4.33e-06
ENSG00000018280	ENST00000233202	ENSP00000233202	1	218954996	218969860	2	1	1292	1341	3.99e-05
ENSG00000214026	ENST00000228013	ENSP00000228013	1	1924498	1934401	11	1	94	143	9.55e-05
ENSG00000123353	ENST00000243045	ENSP00000243045	1	54498073	54501226	12	1	108	157	5.57e-05
ENSG00000189339	ENST00000234800	ENSP00000234800	-1	1582803	1614027	1	1	1677	1726	4.89e-13
ENSG00000189339	ENST00000234800	ENSP00000234800	-1	1582803	1614027	1	1	2024	2073	8.99e-10
ENSG00000189339	ENST00000234800	ENSP00000234800	-1	1582803	1614027	1	1	2157	2206	5.1e-16
ENSG00000128973	ENST00000249806	ENSP00000249806	-1	66286386	66309079	15	1	392	441	4.07e-05
ENSG00000128973	ENST00000249806	ENSP00000249806	-1	66286386	66309079	15	1	673	722	6.33e-05
ENSG00000128973	ENST00000249806	ENSP00000249806	-1	66286386	66309079	15	1	1081	1130	1.74e-05
ENSG00000117245	ENST00000247986	ENSP00000247986	-1	20863096	20917097	1	1	319	368	4.3e-05
ENSG00000114491	ENST00000232607	ENSP00000232607	1	125931903	125946318	3	1	420	469	1.19e-05
ENSG00000114491	ENST00000232607	ENSP00000232607	1	125931903	125946318	3	1	555	604	1.29e-08
ENSG00000122180	ENST00000241651	ENSP00000241651	-1	201318880	201322000	1	1	64	113	4.63e-05
ENSG00000119411	ENST00000238359	ENSP00000238359	1	115151633	115173333	9	1	329	378	4.63e-06
ENSG00000119411	ENST00000238359	ENSP00000238359	1	115151633	115173333	9	1	485	534	3.43e-05
ENSG00000119411	ENST00000238359	ENSP00000238359	1	115151633	115173333	9	1	1307	1356	8.74e-05
ENSG00000118961	ENST00000237822	ENSP00000237822	-1	20748300	20886308	2	1	726	775	1.01e-05
ENSG00000111224	ENST00000228820	ENSP00000228820	-1	3788288	3852863	12	1	1611	1660	7.04e-11
ENSG00000111224	ENST00000228820	ENSP00000228820	-1	3788288	3852863	12	1	1746	1795	4.54e-09
ENSG00000120256	ENST00000239367	ENSP00000239367	-1	150181627	150227173	6	1	988	1037	4.73e-06
ENSG00000128274	ENST00000249005	ENSP00000249005	-1	41418072	41421583	22	1	96	145	8.59e-05
ENSG00000123901	ENST00000243673	ENSP00000243673	-1	93750131	93774066	11	1	856	905	1.67e-11
ENSG00000123901	ENST00000243673	ENSP00000243673	-1	93750131	93774066	11	1	990	1039	3.19e-06
ENSG00000120087	ENST00000239165	ENSP00000239165	-1	44039602	44043382	17	1	417	466	5.68e-05
ENSG00000125910	ENST00000246115	ENSP00000246115	1	3129766	3131329	19	1	69	118	2.29e-05
ENSG00000125834	ENST00000246032	ENSP00000246032	1	2031519	2077196	20	1	1464	1513	1.71e-05
ENSG00000125834	ENST00000246032	ENSP00000246032	1	2031519	2077196	20	1	4416	4465	2e-05
ENSG00000115956	ENST00000234313	ENSP00000234313	1	68445826	68478088	2	1	957	1006	2.73e-06
ENSG00000120837	ENST00000240055	ENSP00000240055	-1	103034988	103056170	12	1	2040	2089	1.55e-06
ENSG00000120837	ENST00000240055	ENSP00000240055	-1	103034988	103056170	12	1	2176	2225	1.89e-07
ENSG00000003436	ENST00000233156	ENSP00000233156	-1	188037205	188127464	2	1	1644	1693	1.02e-08
ENSG00000115266	ENST00000233607	ENSP00000233607	1	1401148	1424243	19	1	96	145	9.89e-05
ENSG00000115266	ENST00000233607	ENSP00000233607	1	1401148	1424243	19	1	304	353	5.99e-05
ENSG00000115266	ENST00000233607	ENSP00000233607	1	1401148	1424243	19	1	906	955	9.22e-05
ENSG00000115266	ENST00000233607	ENSP00000233607	1	1401148	1424243	19	1	1397	1446	4.81e-05
ENSG00000115266	ENST00000233607	ENSP00000233607	1	1401148	1424243	19	1	1560	1609	4.72e-05
ENSG00000115266	ENST00000233607	ENSP00000233607	1	1401148	1424243	19	1	1690	1739	6.37e-06
ENSG00000115266	ENST00000233607	ENSP00000233607	1	1401148	1424243	19	1	2647	2696	3.5e-05
ENSG00000111911	ENST00000229633	ENSP00000229633	1	126319564	126343056	6	1	1806	1855	2.88e-10
ENSG00000111911	ENST00000229633	ENSP00000229633	1	126319564	126343056	6	1	1941	1990	1.38e-17
ENSG00000078246	ENST00000228245	ENSP00000228245	1	2870294	2920558	12	1	715	764	7.86e-05
ENSG00000122741	ENST00000242323	ENSP00000242323	1	37790790	37857663	9	1	1548	1597	1.98e-11
ENSG00000122741	ENST00000242323	ENSP00000242323	1	37790790	37857663	9	1	1681	1730	3e-17
ENSG00000122741	ENST00000242323	ENSP00000242323	1	37790790	37857663	9	1	2506	2555	2.55e-11
ENSG00000122741	ENST00000242323	ENSP00000242323	1	37790790	37857663	9	1	2641	2690	1.23e-15
ENSG00000122741	ENST00000242323	ENSP00000242323	1	37790790	37857663	9	1	2802	2851	6.14e-14
ENSG00000122741	ENST00000242323	ENSP00000242323	1	37790790	37857663	9	1	2939	2988	4.26e-23
ENSG00000125255	ENST00000245312	ENSP00000245312	-1	102494351	102517197	13	1	825	874	8.44e-05
ENSG00000108587	ENST00000225724	ENSP00000225724	1	25828552	25877957	17	1	533	582	1.26e-08
ENSG00000108587	ENST00000225724	ENSP00000225724	1	25828552	25877957	17	1	710	759	1.24e-05
ENSG00000108587	ENST00000225724	ENSP00000225724	1	25828552	25877957	17	1	941	990	9.06e-05
ENSG00000108587	ENST00000225724	ENSP00000225724	1	25828552	25877957	17	1	3996	4045	1.34e-07
ENSG00000114999	ENST00000233336	ENSP00000233336	1	112956214	113006689	2	1	2280	2329	3.7e-11
ENSG00000114999	ENST00000233336	ENSP00000233336	1	112956214	113006689	2	1	2453	2502	6.68e-05
ENSG00000114999	ENST00000233336	ENSP00000233336	1	112956214	113006689	2	1	3709	3758	7.55e-06
ENSG00000108798	ENST00000225941	ENSP00000225941	1	44642588	44655586	17	1	120	169	6.22e-05
ENSG00000123473	ENST00000243182	ENSP00000243182	-1	47488398	47552406	1	1	1311	1360	7.93e-11
ENSG00000123473	ENST00000243182	ENSP00000243182	-1	47488398	47552406	1	1	1444	1493	8.46e-09
ENSG00000111671	ENST00000229274	ENSP00000229274	-1	6850365	6852713	12	1	104	153	7.86e-05
ENSG00000128011	ENST00000248668	ENSP00000248668	-1	44489299	44497816	19	1	112	161	1.85e-05
ENSG00000204252	ENST00000229829	ENSP00000229829	-1	33079937	33085367	6	1	968	1017	4.53e-11
ENSG00000204252	ENST00000229829	ENSP00000229829	-1	33079937	33085367	6	1	1106	1155	1.05e-14
ENSG00000204252	ENST00000229829	ENSP00000229829	-1	33079937	33085367	6	1	1424	1473	2.87e-15
ENSG00000126458	ENST00000246792	ENSP00000246792	-1	54830364	54835212	19	1	180	229	1.14e-05
ENSG00000128342	ENST00000249075	ENSP00000249075	-1	28966441	28972748	22	1	42	91	8.82e-07
ENSG00000128342	ENST00000249075	ENSP00000249075	-1	28966441	28972748	22	1	593	642	7.55e-06
ENSG00000128342	ENST00000249075	ENSP00000249075	-1	28966441	28972748	22	1	945	994	7.45e-05
ENSG00000128342	ENST00000249075	ENSP00000249075	-1	28966441	28972748	22	1	1701	1750	3.43e-05
ENSG00000128342	ENST00000249075	ENSP00000249075	-1	28966441	28972748	22	1	2081	2130	2.13e-06
ENSG00000115266	ENST00000238483	ENSP00000238483	1	1401148	1424243	19	1	755	804	4.38e-05
ENSG00000115266	ENST00000238483	ENSP00000238483	1	1401148	1424243	19	1	1220	1269	2.34e-05
ENSG00000115266	ENST00000238483	ENSP00000238483	1	1401148	1424243	19	1	1300	1349	1.96e-05
ENSG00000115266	ENST00000238483	ENSP00000238483	1	1401148	1424243	19	1	1733	1782	3.57e-05
ENSG00000115266	ENST00000238483	ENSP00000238483	1	1401148	1424243	19	1	2194	2243	9.89e-05
ENSG00000115266	ENST00000238483	ENSP00000238483	1	1401148	1424243	19	1	2611	2660	1.29e-06
ENSG00000115266	ENST00000238483	ENSP00000238483	1	1401148	1424243	19	1	2900	2949	3.5e-05
ENSG00000115266	ENST00000238483	ENSP00000238483	1	1401148	1424243	19	1	3204	3253	5.18e-07
ENSG00000115266	ENST00000238483	ENSP00000238483	1	1401148	1424243	19	1	4150	4199	3.99e-05
ENSG00000115266	ENST00000238483	ENSP00000238483	1	1401148	1424243	19	1	4396	4445	9.89e-05
ENSG00000115266	ENST00000238483	ENSP00000238483	1	1401148	1424243	19	1	4604	4653	5.99e-05
ENSG00000115266	ENST00000238483	ENSP00000238483	1	1401148	1424243	19	1	5206	5255	9.22e-05
ENSG00000115266	ENST00000238483	ENSP00000238483	1	1401148	1424243	19	1	5697	5746	4.81e-05
ENSG00000115266	ENST00000238483	ENSP00000238483	1	1401148	1424243	19	1	5860	5909	4.72e-05
ENSG00000115266	ENST00000238483	ENSP00000238483	1	1401148	1424243	19	1	5990	6039	6.37e-06
ENSG00000115266	ENST00000238483	ENSP00000238483	1	1401148	1424243	19	1	6947	6996	3.5e-05
ENSG00000125810	ENST00000246006	ENSP00000246006	-1	23007993	23014977	20	1	1627	1676	9.55e-05
ENSG00000108684	ENST00000225823	ENSP00000225823	-1	28364221	28644119	17	1	576	625	8.03e-06
ENSG00000114796	ENST00000242809	ENSP00000242809	1	184850839	184884996	3	1	870	919	2.73e-12
ENSG00000114796	ENST00000242809	ENSP00000242809	1	184850839	184884996	3	1	3753	3802	9.7e-07
ENSG00000114796	ENST00000242809	ENSP00000242809	1	184850839	184884996	3	1	3876	3925	1.65e-09
ENSG00000004838	ENST00000231749	ENSP00000231749	-1	50353550	50359287	3	1	78	127	6.81e-05
ENSG00000108604	ENST00000225742	ENSP00000225742	-1	59263173	59273661	17	1	626	675	6.45e-05
ENSG00000011083	ENST00000230671	ENSP00000230671	1	149549713	149570827	5	1	273	322	5.47e-05
ENSG00000011083	ENST00000230671	ENSP00000230671	1	149549713	149570827	5	1	1128	1177	1.96e-05
ENSG00000108256	ENST00000225388	ENSP00000225388	-1	24606981	24645292	17	1	5037	5086	2.36e-14
ENSG00000108256	ENST00000225388	ENSP00000225388	-1	24606981	24645292	17	1	5170	5219	1.61e-07
ENSG00000112320	ENST00000230065	ENSP00000230065	1	108061951	108087364	6	1	68	117	6.83e-08
ENSG00000124217	ENST00000244051	ENSP00000244051	1	49008770	49011227	20	1	614	663	1.34e-15
ENSG00000124217	ENST00000244051	ENSP00000244051	1	49008770	49011227	20	1	747	796	2.77e-07
ENSG00000101812	ENST00000243297	ENSP00000243297	1	103154925	103183676	X	1	907	956	3.31e-05
ENSG00000125878	ENST00000246080	ENSP00000246080	-1	532441	538953	20	1	53	102	3.37e-05
ENSG00000055332	ENST00000233057	ENSP00000233057	-1	37187205	37405184	2	1	309	358	2.06e-11
ENSG00000055332	ENST00000233057	ENSP00000233057	-1	37187205	37405184	2	1	442	491	6.83e-08
ENSG00000138111	ENST00000238936	ENSP00000238936	1	104211160	104226792	10	1	179	228	7.93e-11
ENSG00000138111	ENST00000238936	ENSP00000238936	1	104211160	104226792	10	1	314	363	1.37e-08
ENSG00000138111	ENST00000238936	ENSP00000238936	1	104211160	104226792	10	1	451	500	3.5e-05
ENSG00000084764	ENST00000233121	ENSP00000233121	1	27047029	27103590	2	1	554	603	2.53e-05
ENSG00000084764	ENST00000233121	ENSP00000233121	1	27047029	27103590	2	1	678	727	5.57e-05
ENSG00000105939	ENST00000242351	ENSP00000242351	-1	138378808	138445005	7	1	343	392	1.34e-15
ENSG00000105939	ENST00000242351	ENSP00000242351	-1	138378808	138445005	7	1	480	529	6.65e-06
ENSG00000169957	ENST00000247774	ENSP00000247774	-1	30442858	30445365	16	1	167	216	3.06e-05
ENSG00000169957	ENST00000247774	ENSP00000247774	-1	30442858	30445365	16	1	250	299	9.55e-05
ENSG00000188917	ENST00000245811	ENSP00000245811	-1	100150992	100193758	X	1	247	296	1.82e-11
ENSG00000188917	ENST00000245811	ENSP00000245811	-1	100150992	100193758	X	1	382	431	5.33e-08
ENSG00000188917	ENST00000245811	ENSP00000245811	-1	100150992	100193758	X	1	886	935	9.96e-17
ENSG00000117682	ENST00000236342	ENSP00000236342	1	26631389	26670380	1	1	1001	1050	1.51e-05
ENSG00000117682	ENST00000236342	ENSP00000236342	1	26631389	26670380	1	1	1246	1295	6.29e-08
ENSG00000116132	ENST00000239461	ENSP00000239461	1	168899937	168975165	1	1	61	110	5.68e-05
ENSG00000109684	ENST00000226951	ENSP00000226951	-1	10100424	10295484	4	1	512	561	4e-10
ENSG00000109684	ENST00000226951	ENSP00000226951	-1	10100424	10295484	4	1	646	695	1.46e-21
ENSG00000108924	ENST00000226067	ENSP00000226067	1	50697320	50757425	17	1	2378	2427	6.81e-05
ENSG00000122778	ENST00000242365	ENSP00000242365	-1	138166666	138255110	7	1	3468	3517	3.09e-15
ENSG00000122778	ENST00000242365	ENSP00000242365	-1	138166666	138255110	7	1	3604	3653	3.89e-06
ENSG00000122778	ENST00000242365	ENSP00000242365	-1	138166666	138255110	7	1	3827	3876	3.37e-05
ENSG00000122778	ENST00000242365	ENSP00000242365	-1	138166666	138255110	7	1	5418	5467	2.21e-14
ENSG00000122778	ENST00000242365	ENSP00000242365	-1	138166666	138255110	7	1	5555	5604	1.69e-14
ENSG00000112941	ENST00000230859	ENSP00000230859	1	6767718	6810161	5	1	1620	1669	6.24e-06
ENSG00000122705	ENST00000242285	ENSP00000242285	1	36180961	36202054	9	1	148	197	1.71e-05
ENSG00000124181	ENST00000244007	ENSP00000244007	1	39199014	39237775	20	1	68	117	4.93e-06
ENSG00000124181	ENST00000244007	ENSP00000244007	1	39199014	39237775	20	1	891	940	5.89e-05
ENSG00000171401	ENST00000246635	ENSP00000246635	-1	36910762	36915391	17	1	41	90	2.53e-05
ENSG00000127150	ENST00000247618	ENSP00000247618	1	103099084	103128261	14	1	310	359	3.15e-12
ENSG00000127150	ENST00000247618	ENSP00000247618	1	103099084	103128261	14	1	437	486	4.78e-14
ENSG00000127150	ENST00000247618	ENSP00000247618	1	103099084	103128261	14	1	910	959	1.45e-07
ENSG00000127150	ENST00000247618	ENSP00000247618	1	103099084	103128261	14	1	1044	1093	6.01e-16
ENSG00000127150	ENST00000247618	ENSP00000247618	1	103099084	103128261	14	1	1208	1257	1.96e-08
ENSG00000127150	ENST00000247618	ENSP00000247618	1	103099084	103128261	14	1	1330	1379	8.86e-14
ENSG00000127150	ENST00000247618	ENSP00000247618	1	103099084	103128261	14	1	1396	1445	1.14e-15
ENSG00000127150	ENST00000247618	ENSP00000247618	1	103099084	103128261	14	1	1617	1666	6.61e-09
ENSG00000127150	ENST00000247618	ENSP00000247618	1	103099084	103128261	14	1	1750	1799	2.37e-20
ENSG00000002016	ENST00000228345	ENSP00000228345	-1	891516	929124	12	1	221	270	9.06e-05
ENSG00000002016	ENST00000228345	ENSP00000228345	-1	891516	929124	12	1	1469	1518	8.29e-05
ENSG00000115461	ENST00000233813	ENSP00000233813	-1	217245074	217268516	2	1	1140	1189	6.11e-05
ENSG00000115461	ENST00000233813	ENSP00000233813	-1	217245074	217268516	2	1	2919	2968	1.14e-05
ENSG00000115461	ENST00000233813	ENSP00000233813	-1	217245074	217268516	2	1	3583	3632	4.55e-05
ENSG00000060138	ENST00000228251	ENSP00000228251	-1	10742956	10767171	12	1	192	241	9.38e-05
ENSG00000115592	ENST00000233944	ENSP00000233944	-1	219395350	219404758	2	1	208	257	2e-05
ENSG00000115592	ENST00000233944	ENSP00000233944	-1	219395350	219404758	2	1	335	384	8e-05
ENSG00000109132	ENST00000226382	ENSP00000226382	-1	41440857	41445744	4	1	32	81	8.44e-05
ENSG00000109132	ENST00000226382	ENSP00000226382	-1	41440857	41445744	4	1	265	314	8.44e-05
ENSG00000109943	ENST00000227348	ENSP00000227348	1	122214416	122248544	11	1	464	513	2.78e-10
ENSG00000109943	ENST00000227348	ENSP00000227348	1	122214416	122248544	11	1	599	648	3.71e-14
ENSG00000124608	ENST00000244571	ENSP00000244571	-1	44374441	44389041	6	1	279	328	8.46e-09
ENSG00000124608	ENST00000244571	ENSP00000244571	-1	44374441	44389041	6	1	413	462	3.17e-24
ENSG00000124608	ENST00000244571	ENSP00000244571	-1	44374441	44389041	6	1	699	748	8.59e-05
ENSG00000124608	ENST00000244571	ENSP00000244571	-1	44374441	44389041	6	1	993	1042	1.82e-11
ENSG00000124608	ENST00000244571	ENSP00000244571	-1	44374441	44389041	6	1	1146	1195	3.85e-07
ENSG00000110881	ENST00000228468	ENSP00000228468	1	48737754	48763660	12	1	1423	1472	6.81e-05
ENSG00000127588	ENST00000248150	ENSP00000248150	-1	788045	790734	16	1	36	85	1.48e-05
ENSG00000113196	ENST00000231121	ENSP00000231121	-1	153834726	153838017	5	1	29	78	8.74e-05
ENSG00000113196	ENST00000231121	ENSP00000231121	-1	153834726	153838017	5	1	218	267	8.14e-05
ENSG00000126878	ENST00000247291	ENSP00000247291	1	132961733	132988360	9	1	1430	1479	6.11e-06
ENSG00000102043	ENST00000247400	ENSP00000247400	-1	63404687	63532036	X	1	62	111	9.72e-05
ENSG00000112655	ENST00000230418	ENSP00000230418	1	43152007	43237435	6	1	140	189	8.9e-05
ENSG00000112655	ENST00000230418	ENSP00000230418	1	43152007	43237435	6	1	496	545	8.29e-05
ENSG00000112655	ENST00000230418	ENSP00000230418	1	43152007	43237435	6	1	1214	1263	1.48e-05
ENSG00000100359	ENST00000248929	ENSP00000248929	1	39096541	39136239	22	1	25	74	3.89e-06
ENSG00000124831	ENST00000244815	ENSP00000244815	1	238265668	238338645	2	1	850	899	7.25e-09
ENSG00000124831	ENST00000244815	ENSP00000244815	1	238265668	238338645	2	1	986	1035	3.5e-20
ENSG00000071051	ENST00000233154	ENSP00000233154	1	105727786	105877137	2	1	319	368	9.06e-05
ENSG00000149639	ENST00000237536	ENSP00000237536	-1	34839259	34925503	20	1	77	126	2.73e-05
ENSG00000149639	ENST00000237536	ENSP00000237536	-1	34839259	34925503	20	1	349	398	4.07e-05
ENSG00000149639	ENST00000237536	ENSP00000237536	-1	34839259	34925503	20	1	850	899	6.45e-05
ENSG00000149639	ENST00000237536	ENSP00000237536	-1	34839259	34925503	20	1	2177	2226	6.68e-05
ENSG00000149639	ENST00000237536	ENSP00000237536	-1	34839259	34925503	20	1	3661	3710	1.52e-12
ENSG00000149639	ENST00000237536	ENSP00000237536	-1	34839259	34925503	20	1	3797	3846	4.53e-20
ENSG00000149639	ENST00000237536	ENSP00000237536	-1	34839259	34925503	20	1	4363	4412	1.36e-10
ENSG00000149639	ENST00000237536	ENSP00000237536	-1	34839259	34925503	20	1	4493	4542	2.62e-21
ENSG00000149639	ENST00000237536	ENSP00000237536	-1	34839259	34925503	20	1	4852	4901	1.79e-07
ENSG00000149639	ENST00000237536	ENSP00000237536	-1	34839259	34925503	20	1	5027	5076	1.77e-09
ENSG00000149639	ENST00000237536	ENSP00000237536	-1	34839259	34925503	20	1	5162	5211	8.02e-07
ENSG00000149639	ENST00000237536	ENSP00000237536	-1	34839259	34925503	20	1	8297	8346	2.58e-05
ENSG00000149639	ENST00000237536	ENSP00000237536	-1	34839259	34925503	20	1	8429	8478	4.9e-05
ENSG00000082196	ENST00000231338	ENSP00000231338	-1	34053724	34079074	5	1	1533	1582	4.89e-13
ENSG00000082196	ENST00000231338	ENSP00000231338	-1	34053724	34079074	5	1	1669	1718	1.38e-06
ENSG00000122547	ENST00000242108	ENSP00000242108	1	36159361	36307677	7	1	334	383	7.86e-05
ENSG00000113790	ENST00000231887	ENSP00000231887	-1	186391108	186454531	3	1	979	1028	9.27e-18
ENSG00000128045	ENST00000248706	ENSP00000248706	1	53423241	53427752	4	1	5	54	5.27e-05
ENSG00000122678	ENST00000242248	ENSP00000242248	-1	44078374	44088607	7	1	190	239	5.78e-05
ENSG00000123360	ENST00000243052	ENSP00000243052	1	53229671	53259290	12	1	884	933	8.29e-05
ENSG00000122008	ENST00000241436	ENSP00000241436	1	74843337	74930889	5	1	952	1001	4e-10
ENSG00000122008	ENST00000241436	ENSP00000241436	1	74843337	74930889	5	1	1097	1146	5.03e-22
ENSG00000127580	ENST00000248142	ENSP00000248142	-1	674623	680445	16	1	24	73	1.67e-05
ENSG00000111732	ENST00000229335	ENSP00000229335	-1	8646029	8656706	12	1	1015	1064	1.93e-07
ENSG00000111732	ENST00000229335	ENSP00000229335	-1	8646029	8656706	12	1	1164	1213	6.61e-12
ENSG00000111732	ENST00000229335	ENSP00000229335	-1	8646029	8656706	12	1	1299	1348	6.93e-17
ENSG00000124299	ENST00000244137	ENSP00000244137	-1	38569705	38704641	19	1	53	102	2.86e-06
ENSG00000124549	ENST00000244504	ENSP00000244504	1	26529618	26538795	6	1	1335	1384	3.09e-16
ENSG00000124549	ENST00000244504	ENSP00000244504	1	26529618	26538795	6	1	1471	1520	3.09e-16
ENSG00000124209	ENST00000244040	ENSP00000244040	1	56318177	56375966	20	1	5127	5176	7.86e-13
ENSG00000124209	ENST00000244040	ENSP00000244040	1	56318177	56375966	20	1	5262	5311	2.5e-07
ENSG00000124209	ENST00000244040	ENSP00000244040	1	56318177	56375966	20	1	6054	6103	2.15e-12
ENSG00000124209	ENST00000244040	ENSP00000244040	1	56318177	56375966	20	1	6190	6239	1.42e-08
ENSG00000204325	ENST00000226258	ENSP00000226258	1	71128391	71134518	17	1	96	145	8e-05
ENSG00000124882	ENST00000244869	ENSP00000244869	1	75449724	75473341	4	1	2078	2127	8.66e-12
ENSG00000124882	ENST00000244869	ENSP00000244869	1	75449724	75473341	4	1	2211	2260	3.18e-05
ENSG00000117984	ENST00000236671	ENSP00000236671	-1	1730561	1741798	11	1	92	141	9.89e-05
ENSG00000108443	ENST00000225577	ENSP00000225577	1	55325225	55382564	17	1	2591	2640	3.72e-06
ENSG00000106948	ENST00000223791	ENSP00000223791	-1	116138266	116179065	9	1	32	81	7.86e-05
ENSG00000106948	ENST00000223791	ENSP00000223791	-1	116138266	116179065	9	1	132	181	4.9e-05
ENSG00000127511	ENST00000248054	ENSP00000248054	1	16801218	16852164	19	1	83	132	8.74e-05
ENSG00000113262	ENST00000231188	ENSP00000231188	-1	178337934	178354730	5	1	734	783	1.38e-12
ENSG00000113262	ENST00000231188	ENSP00000231188	-1	178337934	178354730	5	1	869	918	3.86e-15
ENSG00000113262	ENST00000231188	ENSP00000231188	-1	178337934	178354730	5	1	1056	1105	5.57e-05
ENSG00000113262	ENST00000231188	ENSP00000231188	-1	178337934	178354730	5	1	1258	1307	4.3e-05
ENSG00000113262	ENST00000231188	ENSP00000231188	-1	178337934	178354730	5	1	2493	2542	2.16e-09
ENSG00000113262	ENST00000231188	ENSP00000231188	-1	178337934	178354730	5	1	2618	2667	5.99e-05
ENSG00000120875	ENST00000240100	ENSP00000240100	-1	29249539	29264104	8	1	37	86	3.77e-05
ENSG00000113302	ENST00000231228	ENSP00000231228	-1	158674369	158690059	5	1	754	803	1.12e-14
ENSG00000121904	ENST00000241312	ENSP00000241312	-1	33752196	34404030	1	1	30	79	6.37e-06
ENSG00000118260	ENST00000236996	ENSP00000236996	1	208102931	208171806	2	1	1517	1566	5.91e-10
ENSG00000118260	ENST00000236996	ENSP00000236996	1	208102931	208171806	2	1	1652	1701	2.04e-17
ENSG00000125775	ENST00000245974	ENSP00000245974	-1	1238627	1257838	20	1	171	220	3.24e-05
ENSG00000009765	ENST00000229447	ENSP00000229447	1	150731721	150767457	6	1	633	682	8.39e-10
ENSG00000009765	ENST00000229447	ENSP00000229447	1	150731721	150767457	6	1	761	810	2.37e-12
ENSG00000009765	ENST00000229447	ENSP00000229447	1	150731721	150767457	6	1	817	866	5.68e-05
ENSG00000009765	ENST00000229447	ENSP00000229447	1	150731721	150767457	6	1	4886	4935	5.48e-09
ENSG00000110876	ENST00000228463	ENSP00000228463	-1	107540187	107551695	12	1	349	398	9.88e-06
ENSG00000120055	ENST00000239125	ENSP00000239125	-1	104199584	104201290	10	1	506	555	3.85e-10
ENSG00000140264	ENST00000249786	ENSP00000249786	1	41871769	41875578	15	1	1143	1192	2.58e-05
ENSG00000109501	ENST00000226760	ENSP00000226760	1	6322478	6355893	4	1	498	547	1.03e-05
ENSG00000109501	ENST00000226760	ENSP00000226760	1	6322478	6355893	4	1	732	781	8.9e-05
ENSG00000128652	ENST00000249440	ENSP00000249440	1	176737051	176746072	2	1	311	360	9.55e-05
ENSG00000126653	ENST00000247026	ENSP00000247026	1	25467960	25537617	17	1	324	373	4.63e-08
ENSG00000126653	ENST00000247026	ENSP00000247026	1	25467960	25537617	17	1	454	503	3.81e-12
ENSG00000118526	ENST00000237316	ENSP00000237316	1	134251970	134258368	6	1	1242	1291	7.45e-05
ENSG00000127533	ENST00000248076	ENSP00000248076	1	16860826	16863830	19	1	196	245	2.31e-10
ENSG00000127533	ENST00000248076	ENSP00000248076	1	16860826	16863830	19	1	331	380	1.13e-17
ENSG00000127533	ENST00000248076	ENSP00000248076	1	16860826	16863830	19	1	526	575	8.21e-09
ENSG00000127533	ENST00000248076	ENSP00000248076	1	16860826	16863830	19	1	665	714	2.25e-11
ENSG00000127533	ENST00000248076	ENSP00000248076	1	16860826	16863830	19	1	852	901	7.56e-10
ENSG00000127533	ENST00000248076	ENSP00000248076	1	16860826	16863830	19	1	1000	1049	2.68e-05
ENSG00000115806	ENST00000234160	ENSP00000234160	1	171493957	171531878	2	1	268	317	6.81e-05
ENSG00000128928	ENST00000249760	ENSP00000249760	1	38484978	38498355	15	1	332	381	3.63e-05
ENSG00000116544	ENST00000235180	ENSP00000235180	-1	35103625	35143571	1	1	78	127	1.85e-05
ENSG00000115762	ENST00000234115	ENSP00000234115	1	131578890	131623894	2	1	754	803	2.58e-10
ENSG00000115762	ENST00000234115	ENSP00000234115	1	131578890	131623894	2	1	888	937	8.47e-23
ENSG00000115762	ENST00000234115	ENSP00000234115	1	131578890	131623894	2	1	2320	2369	5.78e-05
ENSG00000128602	ENST00000249373	ENSP00000249373	1	128615949	128640617	7	1	292	341	3.77e-05
ENSG00000127554	ENST00000248114	ENSP00000248114	1	1974151	1977747	16	1	724	773	1.64e-05
ENSG00000127554	ENST00000248114	ENSP00000248114	1	1974151	1977747	16	1	797	846	2.08e-05
ENSG00000111737	ENST00000229340	ENSP00000229340	-1	119017289	119038982	12	1	1571	1620	6.56e-05
ENSG00000109084	ENST00000226230	ENSP00000226230	1	23670248	23679837	17	1	264	313	1.04e-06
ENSG00000109084	ENST00000226230	ENSP00000226230	1	23670248	23679837	17	1	408	457	3.41e-06
ENSG00000125266	ENST00000245323	ENSP00000245323	-1	105940099	105985338	13	1	274	323	3.06e-05
ENSG00000125266	ENST00000245323	ENSP00000245323	-1	105940099	105985338	13	1	710	759	2.39e-06
ENSG00000116833	ENST00000236914	ENSP00000236914	1	198263393	198413171	1	1	2523	2572	1.08e-10
ENSG00000108551	ENST00000225688	ENSP00000225688	-1	17338480	17340432	17	1	144	193	8.14e-05
ENSG00000124140	ENST00000243964	ENSP00000243964	1	44091245	44122196	20	1	1285	1334	1.07e-05
ENSG00000124659	ENST00000244625	ENSP00000244625	-1	42820217	42822536	6	1	212	261	2.38e-05
ENSG00000124659	ENST00000244625	ENSP00000244625	-1	42820217	42822536	6	1	340	389	1.93e-07
ENSG00000107819	ENST00000224807	ENSP00000224807	1	102780986	102790987	10	1	1093	1142	9e-09
ENSG00000107819	ENST00000224807	ENSP00000224807	1	102780986	102790987	10	1	1228	1277	8.38e-06
ENSG00000107372	ENST00000237937	ENSP00000237937	-1	74156161	74169983	9	1	2357	2406	1.38e-12
ENSG00000107372	ENST00000237937	ENSP00000237937	-1	74156161	74169983	9	1	2490	2539	6.65e-08
ENSG00000107372	ENST00000237937	ENSP00000237937	-1	74156161	74169983	9	1	3718	3767	1.03e-11
ENSG00000107372	ENST00000237937	ENSP00000237937	-1	74156161	74169983	9	1	3871	3920	2.54e-09
ENSG00000123358	ENST00000243050	ENSP00000243050	1	50731458	50739552	12	1	300	349	9.22e-05
ENSG00000089159	ENST00000228307	ENSP00000228307	-1	119132637	119187904	12	1	215	264	7.06e-05
ENSG00000108309	ENST00000225441	ENSP00000225441	1	39741490	39750763	17	1	222	271	4.99e-05
ENSG00000125844	ENST00000246043	ENSP00000246043	-1	17542323	17589152	20	1	408	457	5.78e-05
ENSG00000111912	ENST00000229634	ENSP00000229634	1	126282196	126293945	6	1	1315	1364	1.31e-10
ENSG00000111912	ENST00000229634	ENSP00000229634	1	126282196	126293945	6	1	1449	1498	1.93e-14
ENSG00000111725	ENST00000229328	ENSP00000229328	1	118590144	118603799	12	1	255	304	4.07e-05
ENSG00000111725	ENST00000229328	ENSP00000229328	1	118590144	118603799	12	1	1082	1131	8.44e-05
ENSG00000108753	ENST00000225893	ENSP00000225893	-1	33120548	33179209	17	1	129	178	4.93e-06
ENSG00000118804	ENST00000237642	ENSP00000237642	1	77446833	77451306	4	1	717	766	6.68e-05
ENSG00000125827	ENST00000246024	ENSP00000246024	-1	7906024	7948476	20	1	2590	2639	1.09e-16
ENSG00000125827	ENST00000246024	ENSP00000246024	-1	7906024	7948476	20	1	2724	2773	6.02e-09
ENSG00000100379	ENST00000248903	ENSP00000248903	1	35777562	35789376	22	1	11	60	2.63e-05
ENSG00000100379	ENST00000248903	ENSP00000248903	1	35777562	35789376	22	1	318	367	1.88e-05
ENSG00000128578	ENST00000249344	ENSP00000249344	1	128861536	128915473	7	1	1280	1329	7.38e-14
ENSG00000128578	ENST00000249344	ENSP00000249344	1	128861536	128915473	7	1	1416	1465	4.25e-07
ENSG00000111364	ENST00000238146	ENSP00000238146	1	122652625	122671433	12	1	207	256	4.15e-15
ENSG00000119541	ENST00000238497	ENSP00000238497	-1	59207407	59240732	18	1	612	661	1.22e-09
ENSG00000119541	ENST00000238497	ENSP00000238497	-1	59207407	59240732	18	1	747	796	1.3e-16
ENSG00000128262	ENST00000248992	ENSP00000248992	1	22977589	22991492	22	1	1331	1380	2.16e-05
ENSG00000204941	ENST00000244295	ENSP00000244295	-1	48388696	48401630	19	1	46	95	5.89e-05
ENSG00000115297	ENST00000233638	ENSP00000233638	1	74595119	74597396	2	1	220	269	4.47e-05
ENSG00000100731	ENST00000238570	ENSP00000238570	1	70443875	70651852	14	1	650	699	9.38e-05
ENSG00000114744	ENST00000232863	ENSP00000232863	-1	150941222	150952968	3	1	166	215	2.71e-09
ENSG00000114744	ENST00000232863	ENSP00000232863	-1	150941222	150952968	3	1	303	352	1.85e-05
ENSG00000167962	ENST00000248125	ENSP00000248125	-1	1987769	1999745	16	1	285	334	7.45e-05
ENSG00000167962	ENST00000248125	ENSP00000248125	-1	1987769	1999745	16	1	346	395	8.9e-05
ENSG00000114796	ENST00000242810	ENSP00000242810	1	184836105	184884996	3	1	870	919	2.73e-12
ENSG00000114796	ENST00000242810	ENSP00000242810	1	184836105	184884996	3	1	3753	3802	9.7e-07
ENSG00000114796	ENST00000242810	ENSP00000242810	1	184836105	184884996	3	1	3876	3925	1.65e-09
ENSG00000114735	ENST00000232854	ENSP00000232854	1	50581913	50597426	3	1	750	799	1.1e-05
ENSG00000114735	ENST00000232854	ENSP00000232854	1	50581913	50597426	3	1	1740	1789	2.61e-06
ENSG00000114735	ENST00000232854	ENSP00000232854	1	50581913	50597426	3	1	1917	1966	4.93e-06
ENSG00000114735	ENST00000232854	ENSP00000232854	1	50581913	50597426	3	1	2450	2499	8.55e-06
ENSG00000114735	ENST00000232854	ENSP00000232854	1	50581913	50597426	3	1	3774	3823	1.71e-05
ENSG00000125967	ENST00000246190	ENSP00000246190	-1	31708555	31725925	20	1	282	331	3.99e-05
ENSG00000125967	ENST00000246190	ENSP00000246190	-1	31708555	31725925	20	1	372	421	1.14e-05
ENSG00000120262	ENST00000239374	ENSP00000239374	1	151856920	151984020	6	1	592	641	4.81e-07
ENSG00000120262	ENST00000239374	ENSP00000239374	1	151856920	151984020	6	1	727	776	1.78e-05
ENSG00000120262	ENST00000239374	ENSP00000239374	1	151856920	151984020	6	1	1536	1585	5.55e-15
ENSG00000127561	ENST00000248121	ENSP00000248121	1	1979969	1984276	16	1	282	331	5.78e-05
ENSG00000127561	ENST00000248121	ENSP00000248121	1	1979969	1984276	16	1	341	390	4.15e-06
ENSG00000112977	ENST00000230895	ENSP00000230895	-1	10732355	10814337	5	1	690	739	5.99e-05
ENSG00000111981	ENST00000229708	ENSP00000229708	1	150326836	150336537	6	1	569	618	4.95e-10
ENSG00000111981	ENST00000229708	ENSP00000229708	1	150326836	150336537	6	1	705	754	8.74e-05
ENSG00000113430	ENST00000231357	ENSP00000231357	-1	1930549	1935880	5	1	155	204	1.78e-05
ENSG00000128604	ENST00000249375	ENSP00000249375	1	128365507	128377320	7	1	475	524	5.68e-05
ENSG00000121653	ENST00000241014	ENSP00000241014	1	45863778	45884591	11	1	557	606	1.07e-05
ENSG00000127526	ENST00000248069	ENSP00000248069	-1	16523584	16544193	19	1	1057	1106	1.26e-09
ENSG00000127526	ENST00000248069	ENSP00000248069	-1	16523584	16544193	19	1	1190	1239	1.22e-10
ENSG00000127526	ENST00000248069	ENSP00000248069	-1	16523584	16544193	19	1	1646	1695	1.34e-13
ENSG00000127526	ENST00000248069	ENSP00000248069	-1	16523584	16544193	19	1	1770	1819	9.29e-22
ENSG00000109089	ENST00000226235	ENSP00000226235	1	70495322	70513485	17	1	181	230	7.72e-05
ENSG00000113583	ENST00000231512	ENSP00000231512	-1	133319101	133332377	5	1	1072	1121	1.45e-05
ENSG00000116670	ENST00000235310	ENSP00000235310	-1	11657132	11674294	1	1	176	225	9.1e-06
ENSG00000112599	ENST00000230361	ENSP00000230361	-1	42259001	42270672	6	1	233	282	5.27e-05
ENSG00000112599	ENST00000230361	ENSP00000230361	-1	42259001	42270672	6	1	435	484	1.47e-10
ENSG00000112599	ENST00000230361	ENSP00000230361	-1	42259001	42270672	6	1	571	620	5.7e-24
ENSG00000113140	ENST00000231061	ENSP00000231061	-1	151021212	151046710	5	1	657	706	2.58e-05
ENSG00000115825	ENST00000234179	ENSP00000234179	-1	37331152	37397726	2	1	896	945	3.12e-05
ENSG00000116667	ENST00000235307	ENSP00000235307	1	182622773	182864778	1	1	3311	3360	6.33e-05
ENSG00000116667	ENST00000235307	ENSP00000235307	1	182622773	182864778	1	1	6965	7014	7.06e-05
ENSG00000196208	ENST00000234142	ENSP00000234142	1	11591707	11700363	2	1	135	184	4.73e-06
ENSG00000196208	ENST00000234142	ENSP00000234142	1	11591707	11700363	2	1	1127	1176	1.48e-14
ENSG00000196208	ENST00000234142	ENSP00000234142	1	11591707	11700363	2	1	1262	1311	2.02e-08
ENSG00000196208	ENST00000234142	ENSP00000234142	1	11591707	11700363	2	1	1760	1809	9.67e-13
ENSG00000196208	ENST00000234142	ENSP00000234142	1	11591707	11700363	2	1	1904	1953	6.37e-06
ENSG00000108468	ENST00000225603	ENSP00000225603	-1	43502414	43533806	17	1	855	904	1.78e-06
ENSG00000116793	ENST00000235439	ENSP00000235439	-1	114041360	114102879	1	1	97	146	9.06e-05
ENSG00000125966	ENST00000246186	ENSP00000246186	1	33278095	33328218	20	1	25	74	6.11e-05
ENSG00000125966	ENST00000246186	ENSP00000246186	1	33278095	33328218	20	1	318	367	8.41e-07
ENSG00000125966	ENST00000246186	ENSP00000246186	1	33278095	33328218	20	1	450	499	5.37e-05
ENSG00000125966	ENST00000246186	ENSP00000246186	1	33278095	33328218	20	1	1010	1059	9.22e-05
ENSG00000125966	ENST00000246186	ENSP00000246186	1	33278095	33328218	20	1	1518	1567	1.81e-05
ENSG00000125966	ENST00000246186	ENSP00000246186	1	33278095	33328218	20	1	2068	2117	7.39e-06
ENSG00000125898	ENST00000246100	ENSP00000246100	1	764711	774922	20	1	82	131	4.63e-06
ENSG00000108591	ENST00000225729	ENSP00000225729	1	17932008	17952017	17	1	399	448	2.68e-05
ENSG00000123096	ENST00000242729	ENSP00000242729	1	26239789	26277134	12	1	1784	1833	9.89e-05
ENSG00000092531	ENST00000249647	ENSP00000249647	1	40575127	40612548	15	1	708	757	9.48e-06
ENSG00000092531	ENST00000249647	ENSP00000249647	1	40575127	40612548	15	1	837	886	3.33e-06
ENSG00000112041	ENST00000229771	ENSP00000229771	-1	35573632	35588631	6	1	351	400	9.89e-05
ENSG00000119950	ENST00000239007	ENSP00000239007	1	111975752	112037113	10	1	828	877	5.99e-05
ENSG00000115594	ENST00000233946	ENSP00000233946	1	102136834	102162766	2	1	235	284	2.06e-11
ENSG00000115594	ENST00000233946	ENSP00000233946	1	102136834	102162766	2	1	370	419	1.23e-19
ENSG00000111780	ENST00000229384	ENSP00000229384	1	119368653	119383754	12	1	775	824	1.27e-13
ENSG00000111780	ENST00000229384	ENSP00000229384	1	119368653	119383754	12	1	909	958	4.02e-21
ENSG00000111780	ENST00000229384	ENSP00000229384	1	119368653	119383754	12	1	1014	1063	3.09e-09
ENSG00000111780	ENST00000229384	ENSP00000229384	1	119368653	119383754	12	1	1150	1199	1.32e-05
ENSG00000108852	ENST00000225995	ENSP00000225995	-1	39308253	39340639	17	1	743	792	3e-05
ENSG00000108830	ENST00000225973	ENSP00000225973	1	38430784	38437583	17	1	944	993	2.07e-10
ENSG00000108830	ENST00000225973	ENSP00000225973	1	38430784	38437583	17	1	1077	1126	3.15e-12
ENSG00000108830	ENST00000225973	ENSP00000225973	1	38430784	38437583	17	1	1813	1862	2.43e-05
ENSG00000108830	ENST00000225973	ENSP00000225973	1	38430784	38437583	17	1	3121	3170	8e-05
ENSG00000121680	ENST00000241041	ENSP00000241041	-1	45887797	45896182	11	1	211	260	1.45e-05
ENSG00000083454	ENST00000225328	ENSP00000225328	-1	3523273	3546332	17	1	16	65	2.28e-06
ENSG00000113658	ENST00000231589	ENSP00000231589	1	135496435	135546321	5	1	1326	1375	4.8e-12
ENSG00000113658	ENST00000231589	ENSP00000231589	1	135496435	135546321	5	1	1459	1508	5.77e-17
ENSG00000125843	ENST00000246041	ENSP00000246041	1	3749203	3753954	20	1	364	413	3.63e-09
ENSG00000125843	ENST00000246041	ENSP00000246041	1	3749203	3753954	20	1	498	547	1.45e-09
ENSG00000125843	ENST00000246041	ENSP00000246041	1	3749203	3753954	20	1	661	710	3.24e-05
ENSG00000117632	ENST00000236291	ENSP00000236291	-1	26099646	26105497	1	1	1556	1605	4.78e-10
ENSG00000117632	ENST00000236291	ENSP00000236291	-1	26099646	26105497	1	1	1691	1740	1.03e-07
ENSG00000108878	ENST00000226021	ENSP00000226021	1	62471168	62483375	17	1	242	291	3.06e-05
ENSG00000108878	ENST00000226021	ENSP00000226021	1	62471168	62483375	17	1	427	476	4.63e-05
ENSG00000108821	ENST00000225964	ENSP00000225964	-1	45616456	45633999	17	1	495	544	1.58e-05
ENSG00000108821	ENST00000225964	ENSP00000225964	-1	45616456	45633999	17	1	638	687	8e-05
ENSG00000108821	ENST00000225964	ENSP00000225964	-1	45616456	45633999	17	1	1072	1121	9.72e-05
ENSG00000206053	ENST00000248098	ENSP00000248098	1	1668279	1692073	16	1	1302	1351	6.22e-05
ENSG00000206053	ENST00000248098	ENSP00000248098	1	1668279	1692073	16	1	1834	1883	2e-05
ENSG00000206053	ENST00000248098	ENSP00000248098	1	1668279	1692073	16	1	2907	2956	7.05e-10
ENSG00000115234	ENST00000233575	ENSP00000233575	1	27446893	27453498	2	1	286	335	2.29e-05
ENSG00000111801	ENST00000244519	ENSP00000244519	1	26548742	26561621	6	1	670	719	9.38e-05
ENSG00000110777	ENST00000228217	ENSP00000228217	-1	110728210	110755627	11	1	897	946	2.21e-05
ENSG00000110777	ENST00000228217	ENSP00000228217	-1	110728210	110755627	11	1	1405	1454	2.15e-12
ENSG00000110777	ENST00000228217	ENSP00000228217	-1	110728210	110755627	11	1	1538	1587	2.02e-08
ENSG00000113303	ENST00000231229	ENSP00000231229	1	180258765	180310510	5	1	447	496	6.56e-05
ENSG00000016082	ENST00000230658	ENSP00000230658	1	50714715	50726308	5	1	413	462	8.29e-05
ENSG00000124507	ENST00000244458	ENSP00000244458	1	34541883	34610976	6	1	671	720	3.31e-05
ENSG00000124507	ENST00000244458	ENSP00000244458	1	34541883	34610976	6	1	740	789	9.89e-05
ENSG00000124507	ENST00000244458	ENSP00000244458	1	34541883	34610976	6	1	1396	1445	8.44e-05
ENSG00000124507	ENST00000244458	ENSP00000244458	1	34541883	34610976	6	1	1931	1980	1.79e-07
ENSG00000124507	ENST00000244458	ENSP00000244458	1	34541883	34610976	6	1	2361	2410	7.31e-05
ENSG00000124216	ENST00000244050	ENSP00000244050	1	48032934	48038825	20	1	450	499	2.08e-05
ENSG00000128989	ENST00000249822	ENSP00000249822	-1	50626724	50648505	15	1	3525	3574	1.19e-13
ENSG00000128989	ENST00000249822	ENSP00000249822	-1	50626724	50648505	15	1	3660	3709	5.79e-08
ENSG00000127226	ENST00000247712	ENSP00000247712	1	18165040	18168552	19	1	25	74	3.77e-05
ENSG00000127226	ENST00000247712	ENSP00000247712	1	18165040	18168552	19	1	547	596	2.36e-14
ENSG00000125637	ENST00000245796	ENSP00000245796	1	113648031	113677148	2	1	887	936	5.08e-05
ENSG00000125637	ENST00000245796	ENSP00000245796	1	113648031	113677148	2	1	954	1003	5.89e-05
ENSG00000125637	ENST00000245796	ENSP00000245796	1	113648031	113677148	2	1	1178	1227	5.68e-05
ENSG00000108786	ENST00000225929	ENSP00000225929	1	37954758	37960750	17	1	142	191	5.27e-12
ENSG00000124212	ENST00000244043	ENSP00000244043	-1	47553818	47618114	20	1	37	86	7.18e-05
ENSG00000124212	ENST00000244043	ENSP00000244043	-1	47553818	47618114	20	1	1253	1302	8.21e-07
ENSG00000124212	ENST00000244043	ENSP00000244043	-1	47553818	47618114	20	1	1388	1437	3.09e-16
ENSG00000124212	ENST00000244043	ENSP00000244043	-1	47553818	47618114	20	1	2875	2924	1.55e-16
ENSG00000124212	ENST00000244043	ENSP00000244043	-1	47553818	47618114	20	1	3008	3057	5.31e-07
ENSG00000124212	ENST00000244043	ENSP00000244043	-1	47553818	47618114	20	1	3304	3353	2.15e-12
ENSG00000124212	ENST00000244043	ENSP00000244043	-1	47553818	47618114	20	1	3437	3486	2.89e-05
ENSG00000126882	ENST00000247295	ENSP00000247295	-1	133123287	133135731	9	1	1270	1319	6.45e-05
ENSG00000111358	ENST00000228955	ENSP00000228955	1	122684360	122712140	12	1	785	834	1.74e-08
ENSG00000111358	ENST00000228955	ENSP00000228955	1	122684360	122712140	12	1	1136	1185	1.83e-09
ENSG00000111358	ENST00000228955	ENSP00000228955	1	122684360	122712140	12	1	1269	1318	1.82e-15
ENSG00000111704	ENST00000229307	ENSP00000229307	1	7833262	7839922	12	1	322	371	9.12e-15
ENSG00000111704	ENST00000229307	ENSP00000229307	1	7833262	7839922	12	1	456	505	4.81e-05
ENSG00000118420	ENST00000237186	ENSP00000237186	-1	83658908	83832269	6	1	10	59	3.99e-05
ENSG00000128594	ENST00000249363	ENSP00000249363	-1	127454360	127458238	7	1	1339	1388	2.23e-06
ENSG00000138286	ENST00000242505	ENSP00000242505	1	74597930	74674268	10	1	3205	3254	9.25e-07
ENSG00000138286	ENST00000242505	ENSP00000242505	1	74597930	74674268	10	1	3341	3390	3.01e-11
ENSG00000119227	ENST00000238138	ENSP00000238138	-1	198157612	198180101	3	1	35	84	3.5e-05
ENSG00000112715	ENST00000230480	ENSP00000230480	1	43847707	43862202	6	1	6	55	7.64e-07
ENSG00000112715	ENST00000230480	ENSP00000230480	1	43847707	43862202	6	1	817	866	3.84e-05
ENSG00000159873	ENST00000249064	ENSP00000249064	1	27498702	27515282	22	1	909	958	1.07e-12
ENSG00000159873	ENST00000249064	ENSP00000249064	1	27498702	27515282	22	1	1043	1092	2.46e-09
ENSG00000125912	ENST00000246117	ENSP00000246117	1	3136875	3160572	19	1	361	410	4.07e-05
ENSG00000125912	ENST00000246117	ENSP00000246117	1	3136875	3160572	19	1	1178	1227	9.68e-06
ENSG00000125912	ENST00000246117	ENSP00000246117	1	3136875	3160572	19	1	1410	1459	8.44e-05
ENSG00000110906	ENST00000228495	ENSP00000228495	-1	108370843	108399538	12	1	1947	1996	3.36e-16
ENSG00000110906	ENST00000228495	ENSP00000228495	-1	108370843	108399538	12	1	2081	2130	8.2e-06
ENSG00000185404	ENST00000243810	ENSP00000243810	1	230930762	230976689	2	1	403	452	3.31e-12
ENSG00000185404	ENST00000243810	ENSP00000243810	1	230930762	230976689	2	1	536	585	6.37e-06
ENSG00000097096	ENST00000234668	ENSP00000234668	-1	85419430	85439995	1	1	610	659	8.5e-08
ENSG00000097096	ENST00000234668	ENSP00000234668	-1	85419430	85439995	1	1	744	793	6.33e-17
ENSG00000120686	ENST00000239878	ENSP00000239878	1	37821988	37835137	13	1	1718	1767	7.57e-12
ENSG00000110841	ENST00000228425	ENSP00000228425	1	27568312	27739763	12	1	1024	1073	2.48e-05
ENSG00000110841	ENST00000228425	ENSP00000228425	1	27568312	27739763	12	1	1203	1252	5.18e-08
ENSG00000110841	ENST00000228425	ENSP00000228425	1	27568312	27739763	12	1	1362	1411	1.42e-08
ENSG00000110841	ENST00000228425	ENSP00000228425	1	27568312	27739763	12	1	2330	2379	1.43e-13
ENSG00000110841	ENST00000228425	ENSP00000228425	1	27568312	27739763	12	1	2468	2517	3.72e-06
ENSG00000137727	ENST00000260283	ENSP00000260283	-1	109952976	110088661	11	1	1786	1835	4.81e-05
ENSG00000135966	ENST00000258449	ENSP00000258449	-1	105249974	105291210	2	1	67	116	8.74e-05
ENSG00000130921	ENST00000253233	ENSP00000253233	1	122283416	122308459	12	1	212	261	2.68e-10
ENSG00000130921	ENST00000253233	ENSP00000253233	1	122283416	122308459	12	1	348	397	3.67e-18
ENSG00000130921	ENST00000253233	ENSP00000253233	1	122283416	122308459	12	1	524	573	2.58e-10
ENSG00000060558	ENST00000262958	ENSP00000262958	1	3087191	3114766	19	1	449	498	6.56e-05
ENSG00000060558	ENST00000262958	ENSP00000262958	1	3087191	3114766	19	1	597	646	9.55e-05
ENSG00000060558	ENST00000262958	ENSP00000262958	1	3087191	3114766	19	1	668	717	2.25e-05
ENSG00000136816	ENST00000259339	ENSP00000259339	1	131605253	131613381	9	1	18	67	2.84e-05
ENSG00000136816	ENST00000259339	ENSP00000259339	1	131605253	131613381	9	1	214	263	6.05e-13
ENSG00000136816	ENST00000259339	ENSP00000259339	1	131605253	131613381	9	1	1348	1397	8.74e-05
ENSG00000049540	ENST00000252034	ENSP00000252034	1	73080367	73122173	7	1	337	386	4.63e-06
ENSG00000130829	ENST00000253130	ENSP00000253130	1	152562128	152569968	X	1	428	477	6.33e-05
ENSG00000128915	ENST00000261520	ENSP00000261520	-1	58499100	58558636	15	1	873	922	2.06e-11
ENSG00000128915	ENST00000261520	ENSP00000261520	-1	58499100	58558636	15	1	1010	1059	4.63e-06
ENSG00000128915	ENST00000261520	ENSP00000261520	-1	58499100	58558636	15	1	1219	1268	1.67e-11
ENSG00000128915	ENST00000261520	ENSP00000261520	-1	58499100	58558636	15	1	1347	1396	1.77e-19
ENSG00000128915	ENST00000261520	ENSP00000261520	-1	58499100	58558636	15	1	2017	2066	7.31e-05
ENSG00000128915	ENST00000261520	ENSP00000261520	-1	58499100	58558636	15	1	2264	2313	3.59e-10
ENSG00000130305	ENST00000252594	ENSP00000252594	-1	72355163	72360759	7	1	170	219	8.14e-05
ENSG00000135823	ENST00000258301	ENSP00000258301	-1	179208801	179258669	1	1	144	193	1.1e-05
ENSG00000135823	ENST00000258301	ENSP00000258301	-1	179208801	179258669	1	1	2097	2146	5.08e-05
ENSG00000132326	ENST00000254658	ENSP00000254658	-1	238817418	238861946	2	1	809	858	6.45e-05
ENSG00000132326	ENST00000254658	ENSP00000254658	-1	238817418	238861946	2	1	1622	1671	1.64e-05
ENSG00000132326	ENST00000254658	ENSP00000254658	-1	238817418	238861946	2	1	2222	2271	2.38e-05
ENSG00000132326	ENST00000254658	ENSP00000254658	-1	238817418	238861946	2	1	2429	2478	1.64e-05
ENSG00000132326	ENST00000254658	ENSP00000254658	-1	238817418	238861946	2	1	3852	3901	3.66e-16
ENSG00000132326	ENST00000254658	ENSP00000254658	-1	238817418	238861946	2	1	3988	4037	2.3e-09
ENSG00000131943	ENST00000254261	ENSP00000254261	-1	34883929	34897992	19	1	426	475	5.18e-05
ENSG00000130741	ENST00000253039	ENSP00000253039	1	23982986	24006846	X	1	379	428	1.34e-15
ENSG00000130741	ENST00000253039	ENSP00000253039	1	23982986	24006846	X	1	511	560	2.38e-07
ENSG00000130741	ENST00000253039	ENSP00000253039	1	23982986	24006846	X	1	1336	1385	2.55e-11
ENSG00000130741	ENST00000253039	ENSP00000253039	1	23982986	24006846	X	1	1471	1520	7.62e-08
ENSG00000135677	ENST00000258145	ENSP00000258145	-1	63393491	63439479	12	1	1301	1350	3.14e-11
ENSG00000135677	ENST00000258145	ENSP00000258145	-1	63393491	63439479	12	1	1435	1484	3.7e-08
ENSG00000135677	ENST00000258145	ENSP00000258145	-1	63393491	63439479	12	1	1572	1621	8.44e-05
ENSG00000135677	ENST00000258145	ENSP00000258145	-1	63393491	63439479	12	1	2690	2739	8.28e-12
ENSG00000135677	ENST00000258145	ENSP00000258145	-1	63393491	63439479	12	1	2822	2871	2.15e-07
ENSG00000136504	ENST00000259021	ENSP00000259021	1	45221057	45261455	17	1	987	1036	5.98e-06
ENSG00000068078	ENST00000260795	ENSP00000260795	1	1765421	1780396	4	1	392	441	7.06e-05
ENSG00000068078	ENST00000260795	ENSP00000260795	1	1765421	1780396	4	1	671	720	4.24e-06
ENSG00000068078	ENST00000260795	ENSP00000260795	1	1765421	1780396	4	1	976	1025	1.12e-05
ENSG00000068078	ENST00000260795	ENSP00000260795	1	1765421	1780396	4	1	1465	1514	7.31e-05
ENSG00000149305	ENST00000260191	ENSP00000260191	1	113280729	113322492	11	1	92	141	1.59e-06
ENSG00000149305	ENST00000260191	ENSP00000260191	1	113280729	113322492	11	1	255	304	5.03e-12
ENSG00000133055	ENST00000255416	ENSP00000255416	-1	201403562	201411565	1	1	127	176	4.07e-05
ENSG00000137393	ENST00000259939	ENSP00000259939	1	18495573	18576827	6	1	2669	2718	1.96e-08
ENSG00000137393	ENST00000259939	ENSP00000259939	1	18495573	18576827	6	1	2804	2853	1.2e-06
ENSG00000009830	ENST00000261534	ENSP00000261534	-1	76811054	76856978	14	1	115	164	4.3e-05
ENSG00000055118	ENST00000262186	ENSP00000262186	-1	150272985	150306335	7	1	142	191	1.54e-05
ENSG00000138443	ENST00000261017	ENSP00000261017	1	203901248	204005134	2	1	2135	2184	3.55e-11
ENSG00000138443	ENST00000261017	ENSP00000261017	1	203901248	204005134	2	1	2268	2317	2.68e-22
ENSG00000135679	ENST00000258149	ENSP00000258149	1	67488247	67520481	12	1	391	440	1.6e-11
ENSG00000135679	ENST00000258149	ENSP00000258149	1	67488247	67520481	12	1	525	574	2.2e-08
ENSG00000099889	ENST00000263207	ENSP00000263207	-1	18337421	18384309	22	1	109	158	8.14e-05
ENSG00000099889	ENST00000263207	ENSP00000263207	-1	18337421	18384309	22	1	270	319	2.43e-05
ENSG00000099889	ENST00000263207	ENSP00000263207	-1	18337421	18384309	22	1	713	762	7.31e-05
ENSG00000103489	ENST00000261381	ENSP00000261381	-1	17103682	17472239	16	1	580	629	7.72e-05
ENSG00000103489	ENST00000261381	ENSP00000261381	-1	17103682	17472239	16	1	2865	2914	6.45e-05
ENSG00000103489	ENST00000261381	ENSP00000261381	-1	17103682	17472239	16	1	4349	4398	9.55e-05
ENSG00000131095	ENST00000253408	ENSP00000253408	-1	40338519	40348394	17	1	568	617	9.73e-08
ENSG00000100034	ENST00000263212	ENSP00000263212	-1	20603793	20637217	22	1	2453	2502	7.06e-05
ENSG00000100034	ENST00000263212	ENSP00000263212	-1	20603793	20637217	22	1	2578	2627	9.89e-05
ENSG00000134531	ENST00000256951	ENSP00000256951	1	13240917	13260974	12	1	698	747	2.39e-06
ENSG00000137507	ENST00000260061	ENSP00000260061	-1	76046223	76059439	11	1	274	323	1.1e-05
ENSG00000131381	ENST00000253699	ENSP00000253699	-1	15086584	15115659	3	1	780	829	5.05e-07
ENSG00000131381	ENST00000253699	ENSP00000253699	-1	15086584	15115659	3	1	914	963	3.36e-16
ENSG00000131381	ENST00000253699	ENSP00000253699	-1	15086584	15115659	3	1	1468	1517	9.73e-08
ENSG00000131381	ENST00000253699	ENSP00000253699	-1	15086584	15115659	3	1	2669	2718	1.34e-11
ENSG00000131381	ENST00000253699	ENSP00000253699	-1	15086584	15115659	3	1	2804	2853	1.11e-07
ENSG00000169955	ENST00000252799	ENSP00000252799	-1	30450281	30453695	16	1	989	1038	2.47e-15
ENSG00000169955	ENST00000252799	ENSP00000252799	-1	30450281	30453695	16	1	1125	1174	5.18e-08
ENSG00000169955	ENST00000252799	ENSP00000252799	-1	30450281	30453695	16	1	1347	1396	5.03e-12
ENSG00000169955	ENST00000252799	ENSP00000252799	-1	30450281	30453695	16	1	1484	1533	4.9e-08
ENSG00000129226	ENST00000250092	ENSP00000250092	1	7423529	7426152	17	1	139	188	3.63e-12
ENSG00000129226	ENST00000250092	ENSP00000250092	1	7423529	7426152	17	1	280	329	4.5e-08
ENSG00000117461	ENST00000262741	ENSP00000262741	-1	46278401	46370901	1	1	1409	1458	8e-05
ENSG00000103196	ENST00000262424	ENSP00000262424	1	83411113	83500614	16	1	2142	2191	2.89e-11
ENSG00000103196	ENST00000262424	ENSP00000262424	1	83411113	83500614	16	1	2277	2326	9.73e-08
ENSG00000134864	ENST00000257302	ENSP00000257302	-1	99980520	100039047	13	1	1331	1380	2.23e-06
ENSG00000052802	ENST00000261507	ENSP00000261507	1	166468306	166483757	4	1	507	556	1.51e-13
ENSG00000052802	ENST00000261507	ENSP00000261507	1	166468306	166483757	4	1	641	690	1.59e-06
ENSG00000101544	ENST00000262198	ENSP00000262198	1	75967903	75999217	18	1	390	439	8.14e-05
ENSG00000078177	ENST00000261435	ENSP00000261435	1	39751549	39833412	4	1	883	932	1.6e-12
ENSG00000078177	ENST00000261435	ENSP00000261435	1	39751549	39833412	4	1	1018	1067	4.02e-21
ENSG00000137558	ENST00000260113	ENSP00000260113	1	75899327	75929819	8	1	1536	1585	8.74e-05
ENSG00000103257	ENST00000261622	ENSP00000261622	-1	86421131	86460615	16	1	1939	1988	2.84e-05
ENSG00000174799	ENST00000257287	ENSP00000257287	1	56509794	56594283	4	1	825	874	9.05e-12
ENSG00000174799	ENST00000257287	ENSP00000257287	1	56509794	56594283	4	1	960	1009	5.07e-23
ENSG00000070413	ENST00000263196	ENSP00000263196	-1	17403795	17489967	22	1	260	309	8.74e-05
ENSG00000070413	ENST00000263196	ENSP00000263196	-1	17403795	17489967	22	1	872	921	6.93e-05
ENSG00000070413	ENST00000263196	ENSP00000263196	-1	17403795	17489967	22	1	1772	1821	3.63e-05
ENSG00000070413	ENST00000263196	ENSP00000263196	-1	17403795	17489967	22	1	1994	2043	7.72e-05
ENSG00000104205	ENST00000262211	ENSP00000262211	1	67787445	67936800	8	1	602	651	2.87e-12
ENSG00000104205	ENST00000262211	ENSP00000262211	1	67787445	67936800	8	1	736	785	1.51e-13
ENSG00000104205	ENST00000262211	ENSP00000262211	1	67787445	67936800	8	1	1405	1454	2.53e-13
ENSG00000104205	ENST00000262211	ENSP00000262211	1	67787445	67936800	8	1	1755	1804	8.59e-05
ENSG00000059377	ENST00000263552	ENSP00000263552	1	139124668	139366560	7	1	33	82	7.45e-05
ENSG00000135052	ENST00000257504	ENSP00000257504	-1	87830882	87904884	9	1	1328	1377	7.28e-07
ENSG00000095906	ENST00000262302	ENSP00000262302	1	1772968	1779185	16	1	181	230	9.38e-05
ENSG00000068489	ENST00000262293	ENSP00000262293	1	54587883	54634706	17	1	68	117	2.21e-14
ENSG00000068489	ENST00000262293	ENSP00000262293	1	54587883	54634706	17	1	203	252	1.69e-15
ENSG00000068489	ENST00000262293	ENSP00000262293	1	54587883	54634706	17	1	658	707	1.89e-09
ENSG00000068489	ENST00000262293	ENSP00000262293	1	54587883	54634706	17	1	798	847	1.52e-12
ENSG00000059122	ENST00000253928	ENSP00000253928	1	2901981	2941209	16	1	1246	1295	3.63e-05
ENSG00000059122	ENST00000253928	ENSP00000253928	1	2901981	2941209	16	1	1296	1345	9.38e-05
ENSG00000059122	ENST00000253928	ENSP00000253928	1	2901981	2941209	16	1	1547	1596	2.12e-05
ENSG00000213463	ENST00000256366	ENSP00000256366	-1	69907901	69953497	14	1	730	779	5.89e-05
ENSG00000213463	ENST00000256366	ENSP00000256366	-1	69907901	69953497	14	1	1285	1334	9.56e-09
ENSG00000213463	ENST00000256366	ENSP00000256366	-1	69907901	69953497	14	1	1418	1467	7.98e-22
ENSG00000130558	ENST00000252854	ENSP00000252854	1	137106910	137152851	9	1	371	420	7.11e-07
ENSG00000125618	ENST00000263335	ENSP00000263335	-1	113690045	113752958	2	1	414	463	7.31e-05
ENSG00000125618	ENST00000263335	ENSP00000263335	-1	113690045	113752958	2	1	868	917	5.78e-05
ENSG00000125618	ENST00000263335	ENSP00000263335	-1	113690045	113752958	2	1	2192	2241	1.37e-05
ENSG00000070729	ENST00000251102	ENSP00000251102	-1	56475004	56562497	16	1	195	244	3.92e-05
ENSG00000070729	ENST00000251102	ENSP00000251102	-1	56475004	56562497	16	1	456	505	5.91e-10
ENSG00000136381	ENST00000258886	ENSP00000258886	1	76517573	76580853	15	1	1805	1854	6.72e-13
ENSG00000136381	ENST00000258886	ENSP00000258886	1	76517573	76580853	15	1	1937	1986	7.55e-06
ENSG00000136463	ENST00000258975	ENSP00000258975	1	59031973	59039456	17	1	82	131	8.41e-07
ENSG00000120616	ENST00000263062	ENSP00000263062	-1	32596694	32676152	10	1	348	397	7.87e-06
ENSG00000131966	ENST00000254286	ENSP00000254286	1	57736586	57772104	14	1	363	412	2.38e-05
ENSG00000131966	ENST00000254286	ENSP00000254286	1	57736586	57772104	14	1	497	546	2.79e-06
ENSG00000131797	ENST00000254109	ENSP00000254109	1	31619435	31626230	16	1	499	548	9.06e-05
ENSG00000136930	ENST00000259457	ENSP00000259457	-1	126155566	126217542	9	1	10	59	4.22e-05
ENSG00000134086	ENST00000256474	ENSP00000256474	1	10158319	10168744	3	1	1011	1060	1.09e-06
ENSG00000134086	ENST00000256474	ENSP00000256474	1	10158319	10168744	3	1	1145	1194	7.96e-09
ENSG00000134086	ENST00000256474	ENSP00000256474	1	10158319	10168744	3	1	1828	1877	7.05e-10
ENSG00000134086	ENST00000256474	ENSP00000256474	1	10158319	10168744	3	1	1959	2008	2.49e-10
ENSG00000067842	ENST00000263519	ENSP00000263519	1	152454774	152501581	X	1	1530	1579	6.68e-05
ENSG00000103184	ENST00000251170	ENSP00000251170	1	4948319	5009157	16	1	61	110	2.78e-05
ENSG00000103184	ENST00000251170	ENSP00000251170	1	4948319	5009157	16	1	161	210	4.81e-05
ENSG00000103184	ENST00000251170	ENSP00000251170	1	4948319	5009157	16	1	3425	3474	5.31e-09
ENSG00000103184	ENST00000251170	ENSP00000251170	1	4948319	5009157	16	1	3560	3609	1.85e-16
ENSG00000073060	ENST00000261693	ENSP00000261693	-1	123828139	123914346	12	1	81	130	2.08e-05
ENSG00000132879	ENST00000251546	ENSP00000251546	1	11637019	11645971	1	1	1747	1796	5.09e-14
ENSG00000132879	ENST00000251546	ENSP00000251546	1	11637019	11645971	1	1	1883	1932	3.57e-07
ENSG00000131941	ENST00000254260	ENSP00000254260	-1	38161339	38247634	19	1	394	443	5.37e-05
ENSG00000131941	ENST00000254260	ENSP00000254260	-1	38161339	38247634	19	1	925	974	2.77e-11
ENSG00000131941	ENST00000254260	ENSP00000254260	-1	38161339	38247634	19	1	1061	1110	3.63e-09
ENSG00000119681	ENST00000261978	ENSP00000261978	-1	74034642	74148787	14	1	120	169	8e-05
ENSG00000122254	ENST00000261374	ENSP00000261374	1	22732999	22835572	16	1	869	918	2.68e-05
ENSG00000137720	ENST00000260276	ENSP00000260276	1	111255475	111261774	11	1	322	371	1.68e-12
ENSG00000137720	ENST00000260276	ENSP00000260276	1	111255475	111261774	11	1	457	506	4.63e-21
ENSG00000137720	ENST00000260276	ENSP00000260276	1	111255475	111261774	11	1	999	1048	6.14e-14
ENSG00000137720	ENST00000260276	ENSP00000260276	1	111255475	111261774	11	1	1134	1183	1.94e-22
ENSG00000137720	ENST00000260276	ENSP00000260276	1	111255475	111261774	11	1	1326	1375	2.02e-09
ENSG00000131196	ENST00000253506	ENSP00000253506	1	75256760	75390310	18	1	131	180	2.43e-05
ENSG00000116337	ENST00000256578	ENSP00000256578	1	109964799	109976198	1	1	628	677	3.12e-05
ENSG00000133703	ENST00000256078	ENSP00000256078	-1	25249449	25295121	12	1	2480	2529	1.2e-14
ENSG00000135272	ENST00000257724	ENSP00000257724	1	114349445	114446501	7	1	426	475	3.85e-07
ENSG00000135272	ENST00000257724	ENSP00000257724	1	114349445	114446501	7	1	561	610	4.8e-17
ENSG00000136436	ENST00000258947	ENSP00000258947	1	44263371	44297227	17	1	1154	1203	3.85e-11
ENSG00000136436	ENST00000258947	ENSP00000258947	1	44263371	44297227	17	1	1289	1338	1.07e-05
ENSG00000130818	ENST00000253115	ENSP00000253115	-1	9499683	9510303	19	1	103	152	7.22e-08
ENSG00000130818	ENST00000253115	ENSP00000253115	-1	9499683	9510303	19	1	237	286	6.05e-13
ENSG00000129244	ENST00000250111	ENSP00000250111	1	7494979	7501812	17	1	857	906	2.12e-15
ENSG00000129244	ENST00000250111	ENSP00000250111	1	7494979	7501812	17	1	1016	1065	7.42e-08
ENSG00000105711	ENST00000262631	ENSP00000262631	1	40213374	40223192	19	1	153	202	3.24e-05
ENSG00000103034	ENST00000258187	ENSP00000258187	1	57055118	57105023	16	1	820	869	1.85e-05
ENSG00000129071	ENST00000249910	ENSP00000249910	-1	130632483	130641542	3	1	358	407	6.61e-07
ENSG00000130529	ENST00000252826	ENSP00000252826	1	54352864	54406903	19	1	180	229	9.55e-05
ENSG00000165055	ENST00000262432	ENSP00000262432	1	127904019	127930187	7	1	76	125	7.08e-13
ENSG00000165055	ENST00000262432	ENSP00000262432	1	127904019	127930187	7	1	711	760	1.92e-10
ENSG00000165055	ENST00000262432	ENSP00000262432	1	127904019	127930187	7	1	845	894	2.55e-08
ENSG00000131668	ENST00000253968	ENSP00000253968	-1	95753734	95757474	9	1	436	485	3.63e-05
ENSG00000134575	ENST00000256997	ENSP00000256997	-1	47217429	47226939	11	1	668	717	1.24e-05
ENSG00000137843	ENST00000260404	ENSP00000260404	1	38319361	38356979	15	1	1140	1189	7.86e-05
ENSG00000130382	ENST00000252674	ENSP00000252674	-1	6161393	6230959	19	1	9	58	9.48e-06
ENSG00000069956	ENST00000261845	ENSP00000261845	1	50098739	50145751	15	1	472	521	1.19e-05
ENSG00000134107	ENST00000256495	ENSP00000256495	1	4996208	5001861	3	1	529	578	9.22e-05
ENSG00000134107	ENST00000256495	ENSP00000256495	1	4996208	5001861	3	1	695	744	6.24e-06
ENSG00000038532	ENST00000261657	ENSP00000261657	1	10945943	11183527	16	1	264	313	1.51e-05
ENSG00000038532	ENST00000261657	ENSP00000261657	1	10945943	11183527	16	1	726	775	8.02e-07
ENSG00000038532	ENST00000261657	ENSP00000261657	1	10945943	11183527	16	1	2576	2625	5.99e-05
ENSG00000038532	ENST00000261657	ENSP00000261657	1	10945943	11183527	16	1	2884	2933	2.58e-05
ENSG00000013523	ENST00000251089	ENSP00000251089	-1	76323341	76348983	14	1	710	759	3e-05
ENSG00000013523	ENST00000251089	ENSP00000251089	-1	76323341	76348983	14	1	918	967	6.11e-05
ENSG00000130159	ENST00000252440	ENSP00000252440	-1	11477745	11500952	19	1	173	222	4.99e-05
ENSG00000130159	ENST00000252440	ENSP00000252440	-1	11477745	11500952	19	1	239	288	5.27e-05
ENSG00000104154	ENST00000261867	ENSP00000261867	-1	43561974	43602294	15	1	1372	1421	1.52e-12
ENSG00000104154	ENST00000261867	ENSP00000261867	-1	43561974	43602294	15	1	1504	1553	1.45e-07
ENSG00000104154	ENST00000261867	ENSP00000261867	-1	43561974	43602294	15	1	2090	2139	1.31e-10
ENSG00000104154	ENST00000261867	ENSP00000261867	-1	43561974	43602294	15	1	2220	2269	8.68e-10
ENSG00000116254	ENST00000262450	ENSP00000262450	-1	6084440	6162770	1	1	155	204	2.84e-05
ENSG00000116254	ENST00000262450	ENSP00000262450	-1	6084440	6162770	1	1	847	896	6.56e-05
ENSG00000116254	ENST00000262450	ENSP00000262450	-1	6084440	6162770	1	1	2887	2936	9.22e-05
ENSG00000103187	ENST00000262428	ENSP00000262428	-1	83156738	83209203	16	1	901	950	4.22e-05
ENSG00000130695	ENST00000252992	ENSP00000252992	1	26433280	26477884	1	1	1315	1364	7.18e-05
ENSG00000135114	ENST00000257570	ENSP00000257570	-1	119942504	119961342	12	1	137	186	3.1e-10
ENSG00000138035	ENST00000260604	ENSP00000260604	-1	55715971	55774463	2	1	768	817	6.17e-18
ENSG00000122966	ENST00000261833	ENSP00000261833	-1	118607981	118799475	12	1	799	848	1.82e-06
ENSG00000076604	ENST00000262395	ENSP00000262395	1	24095150	24102103	17	1	28	77	5.99e-05
ENSG00000076604	ENST00000262395	ENSP00000262395	1	24095150	24102103	17	1	715	764	9.06e-05
ENSG00000137561	ENST00000260116	ENSP00000260116	-1	64134926	64161152	8	1	747	796	5.58e-07
ENSG00000137561	ENST00000260116	ENSP00000260116	-1	64134926	64161152	8	1	1267	1316	4.5e-08
ENSG00000132004	ENST00000254324	ENSP00000254324	-1	12660737	12668454	19	1	99	148	6.56e-05
ENSG00000169951	ENST00000252797	ENSP00000252797	-1	30472587	30477085	16	1	491	540	2.86e-08
ENSG00000169951	ENST00000252797	ENSP00000252797	-1	30472587	30477085	16	1	625	674	3.39e-08
ENSG00000169951	ENST00000252797	ENSP00000252797	-1	30472587	30477085	16	1	802	851	7.38e-14
ENSG00000136688	ENST00000259205	ENSP00000259205	1	113452077	113459698	2	1	144	193	5.18e-05
ENSG00000130309	ENST00000252599	ENSP00000252599	1	17527460	17554965	19	1	560	609	3.21e-08
ENSG00000130309	ENST00000252599	ENSP00000252599	1	17527460	17554965	19	1	695	744	4.63e-06
ENSG00000132357	ENST00000254691	ENSP00000254691	1	40877043	40891211	5	1	240	289	1.31e-12
ENSG00000132357	ENST00000254691	ENSP00000254691	1	40877043	40891211	5	1	374	423	2.29e-05
ENSG00000170265	ENST00000262085	ENSP00000262085	1	148523487	148554260	7	1	611	660	3.12e-06
ENSG00000170265	ENST00000262085	ENSP00000262085	1	148523487	148554260	7	1	1023	1072	1.51e-05
ENSG00000170265	ENST00000262085	ENSP00000262085	1	148523487	148554260	7	1	1138	1187	9.89e-05
ENSG00000094796	ENST00000251645	ENSP00000251645	-1	36803505	36807370	17	1	99	148	2.43e-05
ENSG00000126583	ENST00000263431	ENSP00000263431	1	59077279	59102713	19	1	594	643	9.55e-05
ENSG00000101082	ENST00000262866	ENSP00000262866	-1	34674340	34707972	20	1	724	773	3.99e-12
ENSG00000101082	ENST00000262866	ENSP00000262866	-1	34674340	34707972	20	1	861	910	1.74e-07
ENSG00000130203	ENST00000252486	ENSP00000252486	1	50100879	50104489	19	1	25	74	3.31e-05
ENSG00000125503	ENST00000263433	ENSP00000263433	-1	60294095	60320739	19	1	190	239	9.38e-05
ENSG00000101452	ENST00000252011	ENSP00000252011	1	37024409	37101777	20	1	40	89	8.59e-05
ENSG00000101452	ENST00000252011	ENSP00000252011	1	37024409	37101777	20	1	687	736	7.06e-05
ENSG00000047578	ENST00000261588	ENSP00000261588	1	27468971	27699190	16	1	1255	1304	1.05e-05
ENSG00000135439	ENST00000257897	ENSP00000257897	-1	56405251	56422209	12	1	268	317	4.63e-05
ENSG00000142002	ENST00000262960	ENSP00000262960	-1	4626238	4665982	19	1	543	592	1.23e-06
ENSG00000142002	ENST00000262960	ENSP00000262960	-1	4626238	4665982	19	1	1174	1223	3.12e-05
ENSG00000142002	ENST00000262960	ENSP00000262960	-1	4626238	4665982	19	1	1315	1364	7.08e-06
ENSG00000142002	ENST00000262960	ENSP00000262960	-1	4626238	4665982	19	1	1760	1809	4.63e-05
ENSG00000142002	ENST00000262960	ENSP00000262960	-1	4626238	4665982	19	1	2026	2075	2.36e-14
ENSG00000142002	ENST00000262960	ENSP00000262960	-1	4626238	4665982	19	1	2162	2211	2.16e-18
ENSG00000104738	ENST00000262105	ENSP00000262105	1	49036047	49052621	8	1	216	265	9.28e-09
ENSG00000104738	ENST00000262105	ENSP00000262105	1	49036047	49052621	8	1	351	400	7.6e-17
ENSG00000134001	ENST00000256383	ENSP00000256383	1	66896787	66922986	14	1	1880	1929	1.29e-05
ENSG00000054654	ENST00000261678	ENSP00000261678	1	63389436	63762918	14	1	170	219	1.96e-05
ENSG00000133256	ENST00000255622	ENSP00000255622	1	609373	654571	4	1	231	280	1.34e-15
ENSG00000133256	ENST00000255622	ENSP00000255622	1	609373	654571	4	1	365	414	6.56e-05
ENSG00000008853	ENST00000251822	ENSP00000251822	1	22913059	22933655	8	1	82	131	1.35e-06
ENSG00000109046	ENST00000262394	ENSP00000262394	1	22645233	22664772	17	1	535	584	6.01e-16
ENSG00000135148	ENST00000257604	ENSP00000257604	1	111047747	111075790	12	1	178	227	3.24e-05
ENSG00000182230	ENST00000253490	ENSP00000253490	1	175444515	175476064	5	1	163	212	9.46e-12
ENSG00000182230	ENST00000253490	ENSP00000253490	1	175444515	175476064	5	1	298	347	1.85e-16
ENSG00000182230	ENST00000253490	ENSP00000253490	1	175444515	175476064	5	1	764	813	6.94e-07
ENSG00000131746	ENST00000254051	ENSP00000254051	-1	35885608	35911380	17	1	803	852	2.69e-14
ENSG00000131746	ENST00000254051	ENSP00000254051	-1	35885608	35911380	17	1	936	985	1.93e-07
ENSG00000131746	ENST00000254051	ENSP00000254051	-1	35885608	35911380	17	1	1654	1703	7.11e-07
ENSG00000008710	ENST00000262304	ENSP00000262304	-1	2078712	2125900	16	1	87	136	8.59e-05
ENSG00000008710	ENST00000262304	ENSP00000262304	-1	2078712	2125900	16	1	553	602	6.33e-05
ENSG00000104783	ENST00000262888	ENSP00000262888	-1	48962525	48977249	19	1	67	116	6.11e-05
ENSG00000134030	ENST00000256413	ENSP00000256413	1	44319425	44643576	18	1	426	475	8.44e-05
ENSG00000134030	ENST00000256413	ENSP00000256413	1	44319425	44643576	18	1	1075	1124	3.77e-05
ENSG00000134030	ENST00000256413	ENSP00000256413	1	44319425	44643576	18	1	3171	3220	4.9e-05
ENSG00000134030	ENST00000256413	ENSP00000256413	1	44319425	44643576	18	1	3318	3367	3.18e-05
ENSG00000134030	ENST00000256413	ENSP00000256413	1	44319425	44643576	18	1	3488	3537	1.59e-06
ENSG00000081019	ENST00000261441	ENSP00000261441	-1	114105978	114156593	1	1	1047	1096	2.43e-05
ENSG00000137822	ENST00000260383	ENSP00000260383	1	41450605	41485530	15	1	554	603	3.15e-12
ENSG00000137822	ENST00000260383	ENSP00000260383	1	41450605	41485530	15	1	689	738	2.62e-21
ENSG00000081842	ENST00000253807	ENSP00000253807	1	140286486	140372113	5	1	443	492	1.16e-05
ENSG00000089091	ENST00000262547	ENSP00000262547	-1	18312011	18395674	20	1	51	100	3.73e-13
ENSG00000089091	ENST00000262547	ENSP00000262547	-1	18312011	18395674	20	1	185	234	1.07e-12
ENSG00000106526	ENST00000252071	ENSP00000252071	-1	149575235	149631002	7	1	216	265	9.55e-05
ENSG00000134109	ENST00000256497	ENSP00000256497	1	5204433	5236642	3	1	445	494	2.77e-11
ENSG00000134109	ENST00000256497	ENSP00000256497	1	5204433	5236642	3	1	2779	2828	4.3e-05
ENSG00000147588	ENST00000256103	ENSP00000256103	-1	82515121	82522274	8	1	358	407	9.38e-05
ENSG00000011638	ENST00000261388	ENSP00000261388	1	21077501	21099431	16	1	434	483	5.27e-05
ENSG00000011638	ENST00000261388	ENSP00000261388	1	21077501	21099431	16	1	772	821	2.29e-15
ENSG00000011638	ENST00000261388	ENSP00000261388	1	21077501	21099431	16	1	914	963	6.47e-08
ENSG00000118242	ENST00000263268	ENSP00000263268	-1	216515559	216586591	2	1	596	645	4.14e-10
ENSG00000118242	ENST00000263268	ENSP00000263268	-1	216515559	216586591	2	1	729	778	4.37e-17
ENSG00000118242	ENST00000263268	ENSP00000263268	-1	216515559	216586591	2	1	1100	1149	1.78e-10
ENSG00000118242	ENST00000263268	ENSP00000263268	-1	216515559	216586591	2	1	1234	1283	8.73e-09
ENSG00000134815	ENST00000257252	ENSP00000257252	1	52544386	52577795	19	1	123	172	8.9e-05
ENSG00000134815	ENST00000257252	ENSP00000257252	1	52544386	52577795	19	1	243	292	2.77e-07
ENSG00000131089	ENST00000253401	ENSP00000253401	-1	62771581	62891718	X	1	1468	1517	3.77e-05
ENSG00000167491	ENST00000252577	ENSP00000252577	1	19430397	19478787	19	1	370	419	7.58e-05
ENSG00000167491	ENST00000252577	ENSP00000252577	1	19430397	19478787	19	1	608	657	5.78e-05
ENSG00000167491	ENST00000252577	ENSP00000252577	1	19430397	19478787	19	1	1258	1307	1.88e-05
ENSG00000120802	ENST00000261210	ENSP00000261210	1	97433536	97467028	12	1	991	1040	3.22e-10
ENSG00000120802	ENST00000261210	ENSP00000261210	1	97433536	97467028	12	1	1126	1175	3.19e-09
ENSG00000196912	ENST00000258459	ENSP00000258459	-1	97487696	97572759	2	1	1224	1273	1.31e-07
ENSG00000196912	ENST00000258459	ENSP00000258459	-1	97487696	97572759	2	1	1359	1408	4.54e-19
ENSG00000133103	ENST00000255468	ENSP00000255468	1	39127814	39224629	13	1	747	796	4.07e-05
ENSG00000099917	ENST00000263205	ENSP00000263205	1	19191886	19271918	22	1	534	583	4.81e-05
ENSG00000130182	ENST00000252463	ENSP00000252463	-1	3078896	3082862	16	1	22	71	1.96e-05
ENSG00000135870	ENST00000258349	ENSP00000258349	-1	172166975	172228825	1	1	2285	2334	3.66e-16
ENSG00000092203	ENST00000262709	ENSP00000262709	1	21015175	21037155	14	1	1003	1052	2.34e-11
ENSG00000092203	ENST00000262709	ENSP00000262709	1	21015175	21037155	14	1	1137	1186	3.8e-06
ENSG00000080603	ENST00000262518	ENSP00000262518	1	30617963	30658950	16	1	548	597	5.99e-05
ENSG00000080603	ENST00000262518	ENSP00000262518	1	30617963	30658950	16	1	1019	1068	4.07e-05
ENSG00000080603	ENST00000262518	ENSP00000262518	1	30617963	30658950	16	1	2228	2277	4.38e-05
ENSG00000137331	ENST00000259874	ENSP00000259874	-1	30818956	30820306	6	1	408	457	6.56e-05
ENSG00000105085	ENST00000263390	ENSP00000263390	-1	16546718	16600015	19	1	38	87	8.9e-05
ENSG00000105085	ENST00000263390	ENSP00000263390	-1	16546718	16600015	19	1	95	144	3.84e-05
ENSG00000135638	ENST00000258106	ENSP00000258106	1	72998112	73015528	2	1	29	78	8.29e-05
ENSG00000135638	ENST00000258106	ENSP00000258106	1	72998112	73015528	2	1	120	169	1.67e-05
ENSG00000101331	ENST00000262659	ENSP00000262659	1	30061914	30083641	20	1	673	722	1.99e-06
ENSG00000053254	ENST00000261302	ENSP00000261302	-1	88692282	88953207	14	1	286	335	5.68e-05
ENSG00000053254	ENST00000261302	ENSP00000261302	-1	88692282	88953207	14	1	668	717	4.3e-05
ENSG00000053254	ENST00000261302	ENSP00000261302	-1	88692282	88953207	14	1	3221	3270	9.38e-05
ENSG00000133246	ENST00000255612	ENSP00000255612	-1	8460941	8473495	19	1	16	65	9.1e-06
ENSG00000141867	ENST00000263377	ENSP00000263377	-1	15209301	15252262	19	1	257	306	1.07e-05
ENSG00000028528	ENST00000261889	ENSP00000261889	1	62175230	62223486	15	1	3061	3110	1.05e-14
ENSG00000028528	ENST00000261889	ENSP00000261889	1	62175230	62223486	15	1	3197	3246	1.23e-06
ENSG00000028528	ENST00000261889	ENSP00000261889	1	62175230	62223486	15	1	3935	3984	9.72e-05
ENSG00000028528	ENST00000261889	ENSP00000261889	1	62175230	62223486	15	1	4449	4498	1.83e-09
ENSG00000028528	ENST00000261889	ENSP00000261889	1	62175230	62223486	15	1	4586	4635	1.74e-08
ENSG00000111412	ENST00000261318	ENSP00000261318	-1	115637981	115660226	12	1	1923	1972	9.72e-05
ENSG00000089847	ENST00000262970	ENSP00000262970	1	4149434	4175811	19	1	331	380	5.99e-05
ENSG00000089847	ENST00000262970	ENSP00000262970	1	4149434	4175811	19	1	496	545	1.61e-05
ENSG00000101557	ENST00000261601	ENSP00000261601	1	148483	203739	18	1	1051	1100	1.48e-14
ENSG00000101557	ENST00000261601	ENSP00000261601	1	148483	203739	18	1	1183	1232	6.17e-18
ENSG00000117868	ENST00000251527	ENSP00000251527	-1	158216450	158315080	7	1	2611	2660	2.25e-12
ENSG00000117868	ENST00000251527	ENSP00000251527	-1	158216450	158315080	7	1	2751	2800	1.31e-12
ENSG00000118369	ENST00000263311	ENSP00000263311	1	77577606	77603401	11	1	25	74	6.81e-05
ENSG00000129933	ENST00000262815	ENSP00000262815	1	19292630	19330563	19	1	752	801	8.9e-05
ENSG00000129933	ENST00000262815	ENSP00000262815	1	19292630	19330563	19	1	2164	2213	9.28e-21
ENSG00000114054	ENST00000251654	ENSP00000251654	1	137451857	137531701	3	1	40	89	9.06e-05
ENSG00000110318	ENST00000263468	ENSP00000263468	1	101290956	101377003	11	1	671	720	1.03e-05
ENSG00000110318	ENST00000263468	ENSP00000263468	1	101290956	101377003	11	1	795	844	1.9e-13
ENSG00000110318	ENST00000263468	ENSP00000263468	1	101290956	101377003	11	1	2132	2181	1.59e-06
ENSG00000110318	ENST00000263468	ENSP00000263468	1	101290956	101377003	11	1	2268	2317	1.38e-07
ENSG00000110318	ENST00000263468	ENSP00000263468	1	101290956	101377003	11	1	2447	2496	6.81e-05
ENSG00000110318	ENST00000263468	ENSP00000263468	1	101290956	101377003	11	1	2768	2817	3.75e-09
ENSG00000110318	ENST00000263468	ENSP00000263468	1	101290956	101377003	11	1	2912	2961	9.12e-15
ENSG00000134287	ENST00000256682	ENSP00000256682	-1	47616259	47637577	12	1	562	611	3.37e-05
ENSG00000108823	ENST00000262018	ENSP00000262018	1	45598365	45608291	17	1	91	140	2.29e-05
ENSG00000101745	ENST00000262126	ENSP00000262126	1	9126758	9275206	18	1	3809	3858	2.4e-10
ENSG00000101745	ENST00000262126	ENSP00000262126	1	9126758	9275206	18	1	3946	3995	3.62e-17
ENSG00000078747	ENST00000262650	ENSP00000262650	1	32414745	32562858	20	1	745	794	3.01e-12
ENSG00000134897	ENST00000257336	ENSP00000257336	1	102249400	102291882	13	1	682	731	1.82e-15
ENSG00000136450	ENST00000258962	ENSP00000258962	-1	53433283	53439706	17	1	1498	1547	6.33e-05
ENSG00000136450	ENST00000258962	ENSP00000258962	-1	53433283	53439706	17	1	2471	2520	4.29e-10
ENSG00000136450	ENST00000258962	ENSP00000258962	-1	53433283	53439706	17	1	2607	2656	7.72e-05
ENSG00000136450	ENST00000258962	ENSP00000258962	-1	53433283	53439706	17	1	3051	3100	2.73e-05
ENSG00000130787	ENST00000253083	ENSP00000253083	1	121885992	121913460	12	1	215	264	3.12e-05
ENSG00000134765	ENST00000257197	ENSP00000257197	-1	26963214	26996817	18	1	1334	1383	1.2e-14
ENSG00000131482	ENST00000253801	ENSP00000253801	1	38306341	38318912	17	1	1144	1193	4.72e-05
ENSG00000131482	ENST00000253801	ENSP00000253801	1	38306341	38318912	17	1	1279	1328	5.04e-06
ENSG00000131482	ENST00000253801	ENSP00000253801	1	38306341	38318912	17	1	1464	1513	1.26e-09
ENSG00000131482	ENST00000253801	ENSP00000253801	1	38306341	38318912	17	1	1607	1656	5.31e-07
ENSG00000104974	ENST00000251375	ENSP00000251375	1	59796909	59804487	19	1	246	295	5.18e-05
ENSG00000134243	ENST00000256637	ENSP00000256637	-1	109653715	109742086	1	1	2974	3023	8.44e-05
ENSG00000127838	ENST00000258362	ENSP00000258362	1	218896162	218919756	2	1	1501	1550	3.57e-05
ENSG00000136950	ENST00000259477	ENSP00000259477	1	126671305	126679514	9	1	266	315	7.86e-05
ENSG00000101347	ENST00000262878	ENSP00000262878	-1	34954059	35013590	20	1	354	403	5.27e-12
ENSG00000128487	ENST00000261503	ENSP00000261503	1	19930927	20158660	17	1	438	487	4.99e-09
ENSG00000105245	ENST00000252891	ENSP00000252891	-1	45863650	45888396	19	1	566	615	3.48e-06
ENSG00000105245	ENST00000252891	ENSP00000252891	-1	45863650	45888396	19	1	1039	1088	4.99e-09
ENSG00000105245	ENST00000252891	ENSP00000252891	-1	45863650	45888396	19	1	1174	1223	2.04e-05
ENSG00000102921	ENST00000262384	ENSP00000262384	-1	47130140	47201621	16	1	1535	1584	4.24e-06
ENSG00000102921	ENST00000262384	ENSP00000262384	-1	47130140	47201621	16	1	2535	2584	7.58e-05
ENSG00000102921	ENST00000262384	ENSP00000262384	-1	47130140	47201621	16	1	2966	3015	3.43e-05
ENSG00000102921	ENST00000262384	ENSP00000262384	-1	47130140	47201621	16	1	3557	3606	1.51e-05
ENSG00000135452	ENST00000257910	ENSP00000257910	1	56425051	56428271	12	1	313	362	9.38e-05
ENSG00000135452	ENST00000257910	ENSP00000257910	1	56425051	56428271	12	1	548	597	3.53e-13
ENSG00000135452	ENST00000257910	ENSP00000257910	1	56425051	56428271	12	1	682	731	1.59e-06
ENSG00000018607	ENST00000251269	ENSP00000251269	1	49147237	49163701	19	1	218	267	7.6e-17
ENSG00000108091	ENST00000263102	ENSP00000263102	-1	61218527	61336824	10	1	2638	2687	6.93e-05
ENSG00000138030	ENST00000260598	ENSP00000260598	1	27163115	27177123	2	1	308	357	2.29e-05
ENSG00000138030	ENST00000260598	ENSP00000260598	1	27163115	27177123	2	1	666	715	9.72e-05
ENSG00000075275	ENST00000262738	ENSP00000262738	-1	45135395	45311731	22	1	217	266	1.58e-05
ENSG00000075275	ENST00000262738	ENSP00000262738	-1	45135395	45311731	22	1	929	978	9.55e-05
ENSG00000037280	ENST00000261937	ENSP00000261937	-1	179961112	180009206	5	1	25	74	2.33e-06
ENSG00000037280	ENST00000261937	ENSP00000261937	-1	179961112	180009206	5	1	162	211	5.61e-06
ENSG00000037280	ENST00000261937	ENSP00000261937	-1	179961112	180009206	5	1	236	285	7.31e-05
ENSG00000037280	ENST00000261937	ENSP00000261937	-1	179961112	180009206	5	1	839	888	6.56e-05
ENSG00000118900	ENST00000262376	ENSP00000262376	1	4837913	4872358	16	1	244	293	7.58e-05
ENSG00000118900	ENST00000262376	ENSP00000262376	1	4837913	4872358	16	1	767	816	4.14e-05
ENSG00000118900	ENST00000262376	ENSP00000262376	1	4837913	4872358	16	1	976	1025	1.32e-05
ENSG00000118900	ENST00000262376	ENSP00000262376	1	4837913	4872358	16	1	1969	2018	3.99e-05
ENSG00000130749	ENST00000253048	ENSP00000253048	-1	52259289	52308849	19	1	45	94	2.84e-07
ENSG00000130749	ENST00000253048	ENSP00000253048	-1	52259289	52308849	19	1	311	360	7.45e-05
ENSG00000130749	ENST00000253048	ENSP00000253048	-1	52259289	52308849	19	1	1348	1397	2.5e-07
ENSG00000003989	ENST00000250265	ENSP00000250265	1	17440665	17472345	8	1	3547	3596	8.2e-06
ENSG00000003989	ENST00000250265	ENSP00000250265	1	17440665	17472345	8	1	3682	3731	3.91e-08
ENSG00000133627	ENST00000256001	ENSP00000256001	1	152087784	152183396	7	1	97	146	9.72e-05
ENSG00000134489	ENST00000256906	ENSP00000256906	1	20294591	20313918	18	1	863	912	5.48e-09
ENSG00000134489	ENST00000256906	ENSP00000256906	1	20294591	20313918	18	1	996	1045	5.42e-14
ENSG00000134489	ENST00000256906	ENSP00000256906	1	20294591	20313918	18	1	1206	1255	2.7e-07
ENSG00000134489	ENST00000256906	ENSP00000256906	1	20294591	20313918	18	1	1451	1500	2.71e-09
ENSG00000134489	ENST00000256906	ENSP00000256906	1	20294591	20313918	18	1	1642	1691	1.93e-07
ENSG00000134489	ENST00000256906	ENSP00000256906	1	20294591	20313918	18	1	1982	2031	8.46e-09
ENSG00000049759	ENST00000256830	ENSP00000256830	1	53983968	54216369	18	1	1384	1433	3.18e-05
ENSG00000064651	ENST00000262461	ENSP00000262461	1	127447382	127553278	5	1	1759	1808	6.05e-13
ENSG00000064651	ENST00000262461	ENSP00000262461	1	127447382	127553278	5	1	1892	1941	4.5e-08
ENSG00000064651	ENST00000262461	ENSP00000262461	1	127447382	127553278	5	1	2137	2186	4.3e-05
ENSG00000129474	ENST00000262713	ENSP00000262713	-1	22510249	22521691	14	1	363	412	2.09e-07
ENSG00000093072	ENST00000262607	ENSP00000262607	-1	16040194	16070779	22	1	423	472	4.54e-09
ENSG00000093072	ENST00000262607	ENSP00000262607	-1	16040194	16070779	22	1	897	946	2.55e-06
ENSG00000093072	ENST00000262607	ENSP00000262607	-1	16040194	16070779	22	1	1431	1480	6.41e-09
ENSG00000093072	ENST00000262607	ENSP00000262607	-1	16040194	16070779	22	1	1564	1613	2.33e-06
ENSG00000138231	ENST00000260803	ENSP00000260803	-1	139362547	139376463	3	1	121	170	4.39e-13
ENSG00000138231	ENST00000260803	ENSP00000260803	-1	139362547	139376463	3	1	256	305	1.49e-07
ENSG00000136848	ENST00000259371	ENSP00000259371	1	123369220	123587628	9	1	603	652	2.12e-05
ENSG00000136848	ENST00000259371	ENSP00000259371	1	123369220	123587628	9	1	880	929	6.33e-05
ENSG00000136848	ENST00000259371	ENSP00000259371	1	123369220	123587628	9	1	1318	1367	1.03e-05
ENSG00000135063	ENST00000257515	ENSP00000257515	1	71134061	71197188	9	1	583	632	8.29e-05
ENSG00000100364	ENST00000251993	ENSP00000251993	-1	43966787	43987011	22	1	575	624	7.31e-05
ENSG00000100364	ENST00000251993	ENSP00000251993	-1	43966787	43987011	22	1	1929	1978	4.3e-05
ENSG00000100364	ENST00000251993	ENSP00000251993	-1	43966787	43987011	22	1	2812	2861	2.67e-13
ENSG00000100364	ENST00000251993	ENSP00000251993	-1	43966787	43987011	22	1	2947	2996	7.6e-17
ENSG00000064666	ENST00000263097	ENSP00000263097	1	977298	990060	19	1	769	818	2.77e-11
ENSG00000064666	ENST00000263097	ENSP00000263097	1	977298	990060	19	1	904	953	1.23e-06
ENSG00000135862	ENST00000258341	ENSP00000258341	1	181259218	181381350	1	1	2234	2283	2.43e-05
ENSG00000123240	ENST00000263036	ENSP00000263036	1	13181455	13220297	10	1	142	191	8.39e-10
ENSG00000123240	ENST00000263036	ENSP00000263036	1	13181455	13220297	10	1	276	325	3.31e-12
ENSG00000091592	ENST00000262467	ENSP00000262467	-1	5345443	5428556	17	1	209	258	1.48e-05
ENSG00000100441	ENST00000251343	ENSP00000251343	1	23968981	23980385	14	1	3176	3225	7.72e-05
ENSG00000133460	ENST00000255830	ENSP00000255830	1	22529059	22557375	22	1	232	281	1.17e-07
ENSG00000132002	ENST00000254322	ENSP00000254322	-1	14486582	14490201	19	1	170	219	7.39e-06
ENSG00000126934	ENST00000262948	ENSP00000262948	-1	4041331	4075126	19	1	204	253	3.97e-06
ENSG00000175387	ENST00000262160	ENSP00000262160	-1	43613464	43710924	18	1	4343	4392	2.07e-14
ENSG00000175387	ENST00000262160	ENSP00000262160	-1	43613464	43710924	18	1	4477	4526	3.48e-06
ENSG00000066739	ENST00000261834	ENSP00000261834	-1	95817348	95899431	14	1	3074	3123	8.9e-05
ENSG00000066739	ENST00000261834	ENSP00000261834	-1	95817348	95899431	14	1	3398	3447	3.24e-05
ENSG00000137814	ENST00000260372	ENSP00000260372	1	40628345	40647334	15	1	312	361	6.12e-08
ENSG00000137814	ENST00000260372	ENSP00000260372	1	40628345	40647334	15	1	448	497	1.77e-19
ENSG00000137814	ENST00000260372	ENSP00000260372	1	40628345	40647334	15	1	616	665	7.48e-09
ENSG00000137814	ENST00000260372	ENSP00000260372	1	40628345	40647334	15	1	751	800	1.45e-07
ENSG00000137814	ENST00000260372	ENSP00000260372	1	40628345	40647334	15	1	891	940	7.66e-16
ENSG00000132205	ENST00000254528	ENSP00000254528	1	2837028	2904090	18	1	138	187	2.38e-05
ENSG00000083307	ENST00000251808	ENSP00000251808	1	102574162	102750995	8	1	985	1034	2.43e-05
ENSG00000083307	ENST00000251808	ENSP00000251808	1	102574162	102750995	8	1	2704	2753	5.89e-05
ENSG00000131408	ENST00000253727	ENSP00000253727	1	55571497	55578078	19	1	48	97	8.74e-05
ENSG00000131408	ENST00000253727	ENSP00000253727	1	55571497	55578078	19	1	151	200	2.34e-05
ENSG00000103852	ENST00000262074	ENSP00000262074	-1	97494051	97607338	15	1	931	980	4.9e-05
ENSG00000214594	ENST00000253812	ENSP00000253812	1	140703619	140872722	5	1	157	206	8.38e-06
ENSG00000132693	ENST00000255030	ENSP00000255030	-1	157948704	157951003	1	1	140	189	4.55e-05
ENSG00000106018	ENST00000262178	ENSP00000262178	-1	158513628	158630410	7	1	483	532	2.33e-06
ENSG00000152443	ENST00000254182	ENSP00000254182	1	62950021	62961325	19	1	1575	1624	8.44e-05
ENSG00000152443	ENST00000254182	ENSP00000254182	1	62950021	62961325	19	1	2261	2310	2.99e-10
ENSG00000152443	ENST00000254182	ENSP00000254182	1	62950021	62961325	19	1	2973	3022	3.8e-08
ENSG00000133884	ENST00000252268	ENSP00000252268	1	64857922	64877027	11	1	115	164	8e-05
ENSG00000133884	ENST00000252268	ENSP00000252268	1	64857922	64877027	11	1	755	804	1.48e-06
ENSG00000135253	ENST00000257704	ENSP00000257704	-1	128317237	128337966	7	1	24	73	6.34e-10
ENSG00000135253	ENST00000257704	ENSP00000257704	-1	128317237	128337966	7	1	156	205	2.57e-07
ENSG00000134250	ENST00000256646	ENSP00000256646	-1	120255701	120413799	1	1	284	333	5.27e-05
ENSG00000086544	ENST00000263370	ENSP00000263370	1	45914848	45938603	19	1	373	422	3.12e-06
ENSG00000086544	ENST00000263370	ENSP00000263370	1	45914848	45938603	19	1	947	996	8.9e-05
ENSG00000130054	ENST00000252338	ENSP00000252338	1	68641803	68669072	X	1	1055	1104	3.5e-05
ENSG00000130054	ENST00000252338	ENSP00000252338	1	68641803	68669072	X	1	1258	1307	1.14e-05
ENSG00000133980	ENST00000256362	ENSP00000256362	1	73884919	73896461	14	1	134	183	4.47e-05
ENSG00000133980	ENST00000256362	ENSP00000256362	1	73884919	73896461	14	1	519	568	2.68e-10
ENSG00000131504	ENST00000253811	ENSP00000253811	-1	140874773	140978747	5	1	146	195	4.99e-05
ENSG00000131504	ENST00000253811	ENSP00000253811	-1	140874773	140978747	5	1	1116	1165	4.22e-05
ENSG00000135074	ENST00000257527	ENSP00000257527	-1	156836890	156935346	5	1	1201	1250	2.84e-05
ENSG00000135074	ENST00000257527	ENSP00000257527	-1	156836890	156935346	5	1	1347	1396	3.37e-05
ENSG00000129003	ENST00000261517	ENSP00000261517	-1	59931884	60139939	15	1	493	542	1.45e-09
ENSG00000129003	ENST00000261517	ENSP00000261517	-1	59931884	60139939	15	1	634	683	2.99e-07
ENSG00000110880	ENST00000261401	ENSP00000261401	-1	107563020	107649424	12	1	1404	1453	7.06e-05
ENSG00000134398	ENST00000256797	ENSP00000256797	-1	23609131	23632322	16	1	87	136	1.68e-12
ENSG00000134398	ENST00000256797	ENSP00000256797	-1	23609131	23632322	16	1	222	271	1.09e-19
ENSG00000101577	ENST00000261596	ENSP00000261596	-1	2906994	3001945	18	1	1303	1352	3.37e-05
ENSG00000101577	ENST00000261596	ENSP00000261596	-1	2906994	3001945	18	1	2396	2445	1.29e-05
ENSG00000105426	ENST00000262963	ENSP00000262963	-1	5156519	5291814	19	1	164	213	3.37e-05
ENSG00000132849	ENST00000255202	ENSP00000255202	1	61980737	62353170	1	1	517	566	5.04e-08
ENSG00000036672	ENST00000260187	ENSP00000260187	-1	118732163	118757575	11	1	410	459	2.12e-05
ENSG00000132563	ENST00000254901	ENSP00000254901	1	137802636	137810552	5	1	401	450	4.22e-05
ENSG00000132563	ENST00000254901	ENSP00000254901	1	137802636	137810552	5	1	1049	1098	9.89e-05
ENSG00000132563	ENST00000254901	ENSP00000254901	1	137802636	137810552	5	1	1111	1160	4.72e-05
ENSG00000090565	ENST00000262305	ENSP00000262305	1	415669	512479	16	1	197	246	1.2e-06
ENSG00000090565	ENST00000262305	ENSP00000262305	1	415669	512479	16	1	870	919	1.16e-05
ENSG00000187720	ENST00000261862	ENSP00000261862	1	69220921	69862776	15	1	4341	4390	5.47e-05
ENSG00000187720	ENST00000261862	ENSP00000261862	1	69220921	69862776	15	1	4656	4705	7.72e-05
ENSG00000133619	ENST00000255992	ENSP00000255992	1	149043081	149062597	7	1	288	337	2.28e-06
ENSG00000137275	ENST00000259808	ENSP00000259808	1	3013740	3060418	6	1	215	264	2.99e-09
ENSG00000011451	ENST00000263381	ENSP00000263381	-1	15393319	15421762	19	1	116	165	2.43e-05
ENSG00000011451	ENST00000263381	ENSP00000263381	-1	15393319	15421762	19	1	1219	1268	7.72e-05
ENSG00000011451	ENST00000263381	ENSP00000263381	-1	15393319	15421762	19	1	1417	1466	2.29e-05
ENSG00000133048	ENST00000255409	ENSP00000255409	-1	201414682	201422545	1	1	35	84	6.22e-05
ENSG00000102882	ENST00000263025	ENSP00000263025	-1	30032928	30042131	16	1	147	196	8.44e-05
ENSG00000102882	ENST00000263025	ENSP00000263025	-1	30032928	30042131	16	1	305	354	4.81e-07
ENSG00000132286	ENST00000254616	ENSP00000254616	1	6459253	6462486	11	1	1963	2012	1.34e-13
ENSG00000132286	ENST00000254616	ENSP00000254616	1	6459253	6462486	11	1	2101	2150	1.07e-06
ENSG00000138443	ENST00000261016	ENSP00000261016	1	203901248	204005134	2	1	2135	2184	3.55e-11
ENSG00000138443	ENST00000261016	ENSP00000261016	1	203901248	204005134	2	1	2268	2317	2.68e-22
ENSG00000115884	ENST00000254351	ENSP00000254351	-1	20264041	20288408	2	1	1	50	9.72e-05
ENSG00000115884	ENST00000254351	ENSP00000254351	-1	20264041	20288408	2	1	1549	1598	1.17e-06
ENSG00000138160	ENST00000260731	ENSP00000260731	1	94342971	94405130	10	1	116	165	2.21e-14
ENSG00000138160	ENST00000260731	ENSP00000260731	1	94342971	94405130	10	1	243	292	2.04e-17
ENSG00000140853	ENST00000262510	ENSP00000262510	1	55580911	55674937	16	1	573	622	9.89e-05
ENSG00000140853	ENST00000262510	ENSP00000262510	1	55580911	55674937	16	1	745	794	2.92e-06
ENSG00000130711	ENST00000253008	ENSP00000253008	1	132529802	132548205	9	1	187	236	6.56e-05
ENSG00000129559	ENST00000250495	ENSP00000250495	-1	23755912	23771412	14	1	122	171	1.1e-05
ENSG00000049759	ENST00000256832	ENSP00000256832	1	54013722	54216369	18	1	1384	1433	3.18e-05
ENSG00000071564	ENST00000262965	ENSP00000262965	-1	1560293	1601277	19	1	1114	1163	4.47e-05
ENSG00000071564	ENST00000262965	ENSP00000262965	-1	1560293	1601277	19	1	1325	1374	5.47e-05
ENSG00000071564	ENST00000262965	ENSP00000262965	-1	1560293	1601277	19	1	1395	1444	4.9e-05
ENSG00000071564	ENST00000262965	ENSP00000262965	-1	1560293	1601277	19	1	1958	2007	4.81e-05
ENSG00000135720	ENST00000258198	ENSP00000258198	-1	65312301	65343026	16	1	379	428	5.89e-05
ENSG00000135720	ENST00000258198	ENSP00000258198	-1	65312301	65343026	16	1	495	544	5.89e-05
ENSG00000134760	ENST00000257192	ENSP00000257192	1	27152050	27191392	18	1	621	670	4.81e-05
ENSG00000135365	ENST00000257821	ENSP00000257821	-1	45907447	46099561	11	1	326	375	7.45e-05
ENSG00000135365	ENST00000257821	ENSP00000257821	-1	45907447	46099561	11	1	2409	2458	7.18e-05
ENSG00000135365	ENST00000257821	ENSP00000257821	-1	45907447	46099561	11	1	2465	2514	7.72e-05
ENSG00000135365	ENST00000257821	ENSP00000257821	-1	45907447	46099561	11	1	4167	4216	2.34e-05
ENSG00000060566	ENST00000252587	ENSP00000252587	1	4104629	4124050	19	1	240	289	6.81e-05
ENSG00000108771	ENST00000251642	ENSP00000251642	-1	37506979	37518277	17	1	96	145	9.72e-05
ENSG00000124243	ENST00000262591	ENSP00000262591	1	48844874	48927120	20	1	166	215	1.07e-05
ENSG00000137802	ENST00000260357	ENSP00000260357	1	39853974	39906644	15	1	1238	1287	7.45e-05
ENSG00000137802	ENST00000260357	ENSP00000260357	1	39853974	39906644	15	1	1588	1637	3.15e-12
ENSG00000136731	ENST00000259253	ENSP00000259253	1	128565402	128665444	2	1	1301	1350	3.19e-06
ENSG00000089041	ENST00000261826	ENSP00000261826	1	120055061	120108239	12	1	11	60	2.58e-10
ENSG00000089041	ENST00000261826	ENSP00000261826	1	120055061	120108239	12	1	146	195	7.98e-22
ENSG00000089041	ENST00000261826	ENSP00000261826	1	120055061	120108239	12	1	982	1031	5.66e-09
ENSG00000060982	ENST00000261192	ENSP00000261192	-1	24855545	24993499	12	1	3232	3281	1.61e-05
ENSG00000132603	ENST00000254940	ENSP00000254940	1	67931047	67934510	16	1	671	720	2.23e-10
ENSG00000132603	ENST00000254940	ENSP00000254940	1	67931047	67934510	16	1	805	854	2.25e-12
ENSG00000132840	ENST00000255192	ENSP00000255192	1	78401339	78421029	5	1	606	655	1.47e-11
ENSG00000132840	ENST00000255192	ENSP00000255192	1	78401339	78421029	5	1	740	789	3.14e-22
ENSG00000132254	ENST00000254584	ENSP00000254584	-1	6453504	6459171	11	1	1135	1184	2.61e-12
ENSG00000132254	ENST00000254584	ENSP00000254584	-1	6453504	6459171	11	1	1278	1327	4.95e-10
ENSG00000129221	ENST00000250087	ENSP00000250087	-1	6267784	6279243	17	1	606	655	1.31e-10
ENSG00000129221	ENST00000250087	ENSP00000250087	-1	6267784	6279243	17	1	743	792	2.48e-17
ENSG00000120800	ENST00000261637	ENSP00000261637	1	100198036	100304528	12	1	179	228	1.99e-07
ENSG00000120800	ENST00000261637	ENSP00000261637	1	100198036	100304528	12	1	323	372	5.84e-09
ENSG00000109787	ENST00000261438	ENSP00000261438	1	38342185	38379523	4	1	692	741	7.86e-05
ENSG00000103245	ENST00000251588	ENSP00000251588	-1	719772	730998	16	1	324	373	4.83e-06
ENSG00000103245	ENST00000251588	ENSP00000251588	-1	719772	730998	16	1	475	524	3.85e-07
ENSG00000132182	ENST00000254508	ENSP00000254508	-1	13332737	13436809	3	1	1037	1086	3.41e-06
ENSG00000132182	ENST00000254508	ENSP00000254508	-1	13332737	13436809	3	1	1232	1281	5.68e-05
ENSG00000100991	ENST00000252015	ENSP00000252015	-1	33053876	33144279	20	1	417	466	1.96e-05
ENSG00000100991	ENST00000252015	ENSP00000252015	-1	33053876	33144279	20	1	589	638	1.51e-06
ENSG00000134324	ENST00000256720	ENSP00000256720	1	11804191	11884982	2	1	335	384	3.12e-05
ENSG00000065268	ENST00000251289	ENSP00000251289	1	935328	945569	19	1	21	70	5.49e-06
ENSG00000095627	ENST00000251864	ENSP00000251864	1	115929019	115982053	10	1	294	343	2.38e-07
ENSG00000134748	ENST00000257181	ENSP00000257181	1	52642807	52656579	1	1	677	726	2.43e-05
ENSG00000130052	ENST00000252336	ENSP00000252336	1	67784229	67862402	X	1	350	399	1.41e-07
ENSG00000197343	ENST00000252713	ENSP00000252713	1	98993981	99012008	7	1	1683	1732	1.48e-14
ENSG00000197343	ENST00000252713	ENSP00000252713	1	98993981	99012008	7	1	1816	1865	9.27e-25
ENSG00000104998	ENST00000263379	ENSP00000263379	1	14003262	14025026	19	1	304	353	3.7e-11
ENSG00000104998	ENST00000263379	ENSP00000263379	1	14003262	14025026	19	1	452	501	9e-16
ENSG00000203485	ENST00000252527	ENSP00000252527	1	104247528	104256992	14	1	457	506	2.2e-07
ENSG00000137714	ENST00000260270	ENSP00000260270	1	109805804	109840814	11	1	1540	1589	1.6e-11
ENSG00000137714	ENST00000260270	ENSP00000260270	1	109805804	109840814	11	1	1675	1724	1.04e-10
ENSG00000135974	ENST00000258457	ENSP00000258457	1	105320443	105331653	2	1	320	369	2.27e-08
ENSG00000135974	ENST00000258457	ENSP00000258457	1	105320443	105331653	2	1	455	504	1.74e-18
ENSG00000103047	ENST00000261778	ENSP00000261778	1	67435010	67676584	16	1	36	85	5.27e-05
ENSG00000127540	ENST00000262946	ENSP00000262946	-1	1548180	1556431	19	1	37	86	5.08e-05
ENSG00000127540	ENST00000262946	ENSP00000262946	-1	1548180	1556431	19	1	919	968	7.11e-07
ENSG00000118620	ENST00000261560	ENSP00000261560	1	20995337	21033493	19	1	152	201	7.38e-14
ENSG00000118620	ENST00000261560	ENSP00000261560	1	20995337	21033493	19	1	286	335	3.08e-20
ENSG00000136273	ENST00000258774	ENSP00000258774	-1	47970308	47985771	7	1	422	471	6.81e-05
ENSG00000136273	ENST00000258774	ENSP00000258774	-1	47970308	47985771	7	1	1056	1105	2.31e-10
ENSG00000132000	ENST00000254320	ENSP00000254320	-1	13904167	13910289	19	1	60	109	2.4e-10
ENSG00000132000	ENST00000254320	ENSP00000254320	-1	13904167	13910289	19	1	189	238	2.28e-22
ENSG00000124422	ENST00000261497	ENSP00000261497	-1	20843498	20886944	17	1	1622	1671	2.53e-05
ENSG00000124422	ENST00000261497	ENSP00000261497	-1	20843498	20886944	17	1	2059	2108	7.92e-12
ENSG00000124422	ENST00000261497	ENSP00000261497	-1	20843498	20886944	17	1	2181	2230	4.76e-08
ENSG00000135956	ENST00000258439	ENSP00000258439	-1	96280041	96295459	2	1	1625	1674	8.44e-05
ENSG00000135956	ENST00000258439	ENSP00000258439	-1	96280041	96295459	2	1	2366	2415	1.29e-14
ENSG00000135956	ENST00000258439	ENSP00000258439	-1	96280041	96295459	2	1	2503	2552	6.24e-06
ENSG00000112182	ENST00000257749	ENSP00000257749	-1	90692969	91063182	6	1	3228	3277	8.9e-05
ENSG00000133818	ENST00000256196	ENSP00000256196	-1	14256042	14337305	11	1	285	334	6.15e-07
ENSG00000107929	ENST00000263154	ENSP00000263154	-1	845484	921702	10	1	3084	3133	4.22e-05
ENSG00000135097	ENST00000257552	ENSP00000257552	-1	119263516	119291341	12	1	503	552	3.57e-05
ENSG00000125618	ENST00000263334	ENSP00000263334	-1	113690046	113720991	2	1	337	386	7.31e-05
ENSG00000125618	ENST00000263334	ENSP00000263334	-1	113690046	113720991	2	1	791	840	5.78e-05
ENSG00000125618	ENST00000263334	ENSP00000263334	-1	113690046	113720991	2	1	2115	2164	1.37e-05
ENSG00000131873	ENST00000254190	ENSP00000254190	-1	99533456	99609660	15	1	670	719	6.25e-11
ENSG00000106615	ENST00000262187	ENSP00000262187	-1	150794032	150847943	7	1	480	529	3.72e-06
ENSG00000106615	ENST00000262187	ENSP00000262187	-1	150794032	150847943	7	1	572	621	7.72e-05
ENSG00000103740	ENST00000258873	ENSP00000258873	-1	76246865	76313913	15	1	3033	3082	6.25e-11
ENSG00000187045	ENST00000251971	ENSP00000251971	-1	35791422	35829639	22	1	30	79	1.43e-05
ENSG00000131871	ENST00000254188	ENSP00000254188	-1	99628737	99635223	15	1	208	257	8.9e-05
ENSG00000161849	ENST00000257951	ENSP00000257951	-1	51057863	51065684	12	1	37	86	7.58e-05
ENSG00000136327	ENST00000258829	ENSP00000258829	-1	36118968	36121537	14	1	763	812	9.89e-05
ENSG00000135414	ENST00000257868	ENSP00000257868	1	54423331	54430332	12	1	40	89	7.06e-05
ENSG00000070540	ENST00000262139	ENSP00000262139	-1	63929018	63965248	17	1	94	143	2.73e-05
ENSG00000131165	ENST00000253475	ENSP00000253475	-1	88238347	88249815	16	1	403	452	1.16e-05
ENSG00000131165	ENST00000253475	ENSP00000253475	-1	88238347	88249815	16	1	638	687	4.38e-05
ENSG00000131368	ENST00000253686	ENSP00000253686	-1	15065024	15081820	3	1	538	587	4.72e-05
ENSG00000131368	ENST00000253686	ENSP00000253686	-1	15065024	15081820	3	1	969	1018	9.89e-12
ENSG00000131368	ENST00000253686	ENSP00000253686	-1	15065024	15081820	3	1	1103	1152	1.34e-13
ENSG00000131368	ENST00000253686	ENSP00000253686	-1	15065024	15081820	3	1	2532	2581	1.02e-08
ENSG00000099337	ENST00000263372	ENSP00000263372	1	43502322	43511480	19	1	876	925	7.23e-06
ENSG00000099337	ENST00000263372	ENSP00000263372	1	43502322	43511480	19	1	1165	1214	2.8e-09
ENSG00000099337	ENST00000263372	ENSP00000263372	1	43502322	43511480	19	1	1307	1356	2.39e-13
ENSG00000132196	ENST00000254521	ENSP00000254521	1	161027120	161049231	1	1	121	170	1.25e-17
ENSG00000083844	ENST00000263095	ENSP00000263095	1	62394681	62426024	19	1	1418	1467	4.99e-05
ENSG00000083844	ENST00000263095	ENSP00000263095	1	62394681	62426024	19	1	1602	1651	1.92e-05
ENSG00000083844	ENST00000263095	ENSP00000263095	1	62394681	62426024	19	1	3100	3149	2.84e-05
ENSG00000083844	ENST00000263095	ENSP00000263095	1	62394681	62426024	19	1	3234	3283	2.44e-06
ENSG00000083844	ENST00000263095	ENSP00000263095	1	62394681	62426024	19	1	4500	4549	3.77e-05
ENSG00000083844	ENST00000263095	ENSP00000263095	1	62394681	62426024	19	1	4662	4711	3.7e-08
ENSG00000083844	ENST00000263095	ENSP00000263095	1	62394681	62426024	19	1	4906	4955	7.93e-15
ENSG00000083844	ENST00000263095	ENSP00000263095	1	62394681	62426024	19	1	7758	7807	3.36e-16
ENSG00000083844	ENST00000263095	ENSP00000263095	1	62394681	62426024	19	1	7893	7942	8.5e-08
ENSG00000083844	ENST00000263095	ENSP00000263095	1	62394681	62426024	19	1	8165	8214	2.47e-15
ENSG00000083844	ENST00000263095	ENSP00000263095	1	62394681	62426024	19	1	8298	8347	5.63e-08
ENSG00000083844	ENST00000263095	ENSP00000263095	1	62394681	62426024	19	1	9229	9278	4.14e-10
ENSG00000135002	ENST00000257452	ENSP00000257452	-1	78190253	78199264	9	1	408	457	4.63e-13
ENSG00000119614	ENST00000261980	ENSP00000261980	1	73775928	73799187	14	1	714	763	6.68e-05
ENSG00000119547	ENST00000262095	ENSP00000262095	1	53253915	53309527	18	1	3027	3076	7.31e-05
ENSG00000105278	ENST00000262961	ENSP00000262961	-1	3755022	3820027	19	1	163	212	1.41e-06
ENSG00000105278	ENST00000262961	ENSP00000262961	-1	3755022	3820027	19	1	309	358	1.89e-09
ENSG00000105278	ENST00000262961	ENSP00000262961	-1	3755022	3820027	19	1	445	494	3.86e-15
ENSG00000105278	ENST00000262961	ENSP00000262961	-1	3755022	3820027	19	1	638	687	5.49e-06
ENSG00000105278	ENST00000262961	ENSP00000262961	-1	3755022	3820027	19	1	788	837	1.33e-08
ENSG00000105278	ENST00000262961	ENSP00000262961	-1	3755022	3820027	19	1	915	964	6.17e-18
ENSG00000111058	ENST00000261206	ENSP00000261206	1	79995940	80173713	12	1	626	675	8.05e-08
ENSG00000111058	ENST00000261206	ENSP00000261206	1	79995940	80173713	12	1	764	813	3.12e-05
ENSG00000099814	ENST00000251181	ENSP00000251181	1	104415282	104434131	14	1	1195	1244	1.88e-05
ENSG00000099814	ENST00000251181	ENSP00000251181	1	104415282	104434131	14	1	1399	1448	3.12e-05
ENSG00000134160	ENST00000256552	ENSP00000256552	-1	29080845	29181216	15	1	365	414	7.96e-09
ENSG00000113194	ENST00000261942	ENSP00000261942	1	175807962	175869671	5	1	420	469	4.55e-05
ENSG00000113194	ENST00000261942	ENSP00000261942	1	175807962	175869671	5	1	1005	1054	9.55e-05
ENSG00000181192	ENST00000263035	ENSP00000263035	1	12150940	12205229	10	1	60	109	8.92e-11
ENSG00000181192	ENST00000263035	ENSP00000263035	1	12150940	12205229	10	1	195	244	1.56e-18
ENSG00000181192	ENST00000263035	ENSP00000263035	1	12150940	12205229	10	1	600	649	6.61e-12
ENSG00000181192	ENST00000263035	ENSP00000263035	1	12150940	12205229	10	1	735	784	1.69e-16
ENSG00000181192	ENST00000263035	ENSP00000263035	1	12150940	12205229	10	1	1457	1506	9.96e-10
ENSG00000181192	ENST00000263035	ENSP00000263035	1	12150940	12205229	10	1	1593	1642	1.77e-19
ENSG00000134014	ENST00000256398	ENSP00000256398	1	28006645	28104584	8	1	935	984	1.69e-15
ENSG00000134014	ENST00000256398	ENSP00000256398	1	28006645	28104584	8	1	1064	1113	1.99e-06
ENSG00000064393	ENST00000263551	ENSP00000263551	-1	138907915	139068327	7	1	134	183	3.18e-05
ENSG00000117971	ENST00000261751	ENSP00000261751	-1	76703691	76720642	15	1	468	517	3.85e-11
ENSG00000117971	ENST00000261751	ENSP00000261751	-1	76703691	76720642	15	1	581	630	1.1e-05
ENSG00000138018	ENST00000260585	ENSP00000260585	1	26422486	26472263	2	1	5016	5065	5.79e-08
ENSG00000138018	ENST00000260585	ENSP00000260585	1	26422486	26472263	2	1	5153	5202	8.34e-14
ENSG00000138018	ENST00000260585	ENSP00000260585	1	26422486	26472263	2	1	6362	6411	3.18e-05
ENSG00000132463	ENST00000254799	ENSP00000254799	-1	71900368	71924408	4	1	2694	2743	4.95e-10
ENSG00000132463	ENST00000254799	ENSP00000254799	-1	71900368	71924408	4	1	3523	3572	3.81e-12
ENSG00000132463	ENST00000254799	ENSP00000254799	-1	71900368	71924408	4	1	4241	4290	3.99e-09
ENSG00000132463	ENST00000254799	ENSP00000254799	-1	71900368	71924408	4	1	4376	4425	7.28e-07
ENSG00000132463	ENST00000254799	ENSP00000254799	-1	71900368	71924408	4	1	4615	4664	2.47e-15
ENSG00000132749	ENST00000255087	ENSP00000255087	-1	68231484	68275564	11	1	117	166	9.55e-05
ENSG00000203485	ENST00000252520	ENSP00000252520	1	104226988	104256992	14	1	229	278	2.12e-05
ENSG00000203485	ENST00000252520	ENSP00000252520	1	104226988	104256992	14	1	367	416	1.45e-06
ENSG00000203485	ENST00000252520	ENSP00000252520	1	104226988	104256992	14	1	726	775	1.78e-05
ENSG00000203485	ENST00000252520	ENSP00000252520	1	104226988	104256992	14	1	826	875	9.89e-05
ENSG00000203485	ENST00000252520	ENSP00000252520	1	104226988	104256992	14	1	2635	2684	7.08e-06
ENSG00000203485	ENST00000252520	ENSP00000252520	1	104226988	104256992	14	1	3390	3439	2.2e-07
ENSG00000133878	ENST00000256261	ENSP00000256261	-1	33568398	33577043	8	1	157	206	4.3e-05
ENSG00000130201	ENST00000252482	ENSP00000252482	-1	50407719	50429309	19	1	50	99	9.89e-05
ENSG00000130201	ENST00000252482	ENSP00000252482	-1	50407719	50429309	19	1	180	229	1.69e-14
ENSG00000130201	ENST00000252482	ENSP00000252482	-1	50407719	50429309	19	1	320	369	2.66e-15
ENSG00000138834	ENST00000250894	ENSP00000250894	1	1696222	1760318	16	1	146	195	4.38e-05
ENSG00000138834	ENST00000250894	ENSP00000250894	1	1696222	1760318	16	1	420	469	6.11e-05
ENSG00000138834	ENST00000250894	ENSP00000250894	1	1696222	1760318	16	1	573	622	7.45e-05
ENSG00000133985	ENST00000256367	ENSP00000256367	1	70178257	70211830	14	1	697	746	9.38e-05
ENSG00000099308	ENST00000262811	ENSP00000262811	1	18069603	18123499	19	1	356	405	1.34e-15
ENSG00000099308	ENST00000262811	ENSP00000262811	1	18069603	18123499	19	1	490	539	2.29e-05
ENSG00000099308	ENST00000262811	ENSP00000262811	1	18069603	18123499	19	1	609	658	1.37e-05
ENSG00000138443	ENST00000261018	ENSP00000261018	1	203901248	204005134	2	1	2135	2184	3.55e-11
ENSG00000138443	ENST00000261018	ENSP00000261018	1	203901248	204005134	2	1	2268	2317	2.68e-22
ENSG00000136720	ENST00000259241	ENSP00000259241	-1	128739525	128792641	2	1	1246	1295	4.81e-05
ENSG00000136720	ENST00000259241	ENSP00000259241	-1	128739525	128792641	2	1	1578	1627	5.61e-06
ENSG00000136720	ENST00000259241	ENSP00000259241	-1	128739525	128792641	2	1	2083	2132	6.81e-05
ENSG00000023445	ENST00000263464	ENSP00000263464	1	101693404	101713658	11	1	365	414	7.58e-05
ENSG00000121410	ENST00000263100	ENSP00000263100	-1	63548356	63556669	19	1	380	429	1.6e-11
ENSG00000121410	ENST00000263100	ENSP00000263100	-1	63548356	63556669	19	1	511	560	3.15e-12
ENSG00000121410	ENST00000263100	ENSP00000263100	-1	63548356	63556669	19	1	662	711	2.47e-08
ENSG00000121410	ENST00000263100	ENSP00000263100	-1	63548356	63556669	19	1	1432	1481	5.09e-14
ENSG00000121410	ENST00000263100	ENSP00000263100	-1	63548356	63556669	19	1	1571	1620	1.96e-08
ENSG00000136383	ENST00000258888	ENSP00000258888	1	83160915	83217714	15	1	184	233	7.72e-05
ENSG00000136383	ENST00000258888	ENSP00000258888	1	83160915	83217714	15	1	1428	1477	6.45e-05
ENSG00000136383	ENST00000258888	ENSP00000258888	1	83160915	83217714	15	1	3587	3636	9.72e-05
ENSG00000204568	ENST00000259873	ENSP00000259873	1	30693585	30702148	6	1	32	81	1.33e-08
ENSG00000204568	ENST00000259873	ENSP00000259873	1	30693585	30702148	6	1	168	217	4.99e-09
ENSG00000133997	ENST00000256379	ENSP00000256379	-1	70120710	70137137	14	1	148	197	3.4e-09
ENSG00000133997	ENST00000256379	ENSP00000256379	-1	70120710	70137137	14	1	283	332	3.98e-17
ENSG00000157654	ENST00000259318	ENSP00000259318	1	111665006	111974608	9	1	2180	2229	9.55e-05
ENSG00000157654	ENST00000259318	ENSP00000259318	1	111665006	111974608	9	1	2246	2295	2.68e-05
ENSG00000105011	ENST00000263382	ENSP00000263382	-1	14091322	14108440	19	1	528	577	2.78e-05
ENSG00000112379	ENST00000251691	ENSP00000251691	1	138524917	138701629	6	1	2038	2087	2.16e-05
ENSG00000112379	ENST00000251691	ENSP00000251691	1	138524917	138701629	6	1	2177	2226	9.67e-13
ENSG00000113716	ENST00000261804	ENSP00000261804	1	149360491	149412883	5	1	313	362	5.47e-05
ENSG00000130300	ENST00000252590	ENSP00000252590	-1	17323264	17349159	19	1	672	721	6.37e-06
ENSG00000130300	ENST00000252590	ENSP00000252590	-1	17323264	17349159	19	1	756	805	2.53e-05
ENSG00000135900	ENST00000258383	ENSP00000258383	1	224530378	224540668	2	1	294	343	6.05e-13
ENSG00000135900	ENST00000258383	ENSP00000258383	1	224530378	224540668	2	1	429	478	1.61e-07
ENSG00000132874	ENST00000255226	ENSP00000255226	1	41448780	41517070	18	1	304	353	2.25e-12
ENSG00000132874	ENST00000255226	ENSP00000255226	1	41448780	41517070	18	1	438	487	3.68e-22
ENSG00000132570	ENST00000254908	ENSP00000254908	1	134268709	134326223	5	1	181	230	2.37e-12
ENSG00000132570	ENST00000254908	ENSP00000254908	1	134268709	134326223	5	1	314	363	1.22e-08
ENSG00000132570	ENST00000254908	ENSP00000254908	1	134268709	134326223	5	1	700	749	1.18e-11
ENSG00000132570	ENST00000254908	ENSP00000254908	1	134268709	134326223	5	1	1176	1225	7.42e-08
ENSG00000132570	ENST00000254908	ENSP00000254908	1	134268709	134326223	5	1	1310	1359	8.61e-07
ENSG00000132570	ENST00000254908	ENSP00000254908	1	134268709	134326223	5	1	1506	1555	5.77e-11
ENSG00000132570	ENST00000254908	ENSP00000254908	1	134268709	134326223	5	1	1643	1692	4.26e-08
ENSG00000132570	ENST00000254908	ENSP00000254908	1	134268709	134326223	5	1	1802	1851	3.33e-06
ENSG00000076351	ENST00000262401	ENSP00000262401	-1	23745788	23757355	17	1	1752	1801	6.11e-05
ENSG00000076351	ENST00000262401	ENSP00000262401	-1	23745788	23757355	17	1	2543	2592	3.77e-05
ENSG00000076351	ENST00000262401	ENSP00000262401	-1	23745788	23757355	17	1	3198	3247	6.56e-05
ENSG00000076351	ENST00000262401	ENSP00000262401	-1	23745788	23757355	17	1	3372	3421	5.89e-05
ENSG00000076351	ENST00000262401	ENSP00000262401	-1	23745788	23757355	17	1	4406	4455	2.21e-14
ENSG00000013573	ENST00000251758	ENSP00000251758	1	31118046	31148992	12	1	1485	1534	1.12e-06
ENSG00000013573	ENST00000251758	ENSP00000251758	1	31118046	31148992	12	1	1620	1669	8.14e-05
ENSG00000013573	ENST00000251758	ENSP00000251758	1	31118046	31148992	12	1	1823	1872	1.01e-05
ENSG00000100266	ENST00000263246	ENSP00000263246	-1	41595721	41741095	22	1	1234	1283	4.99e-05
ENSG00000131944	ENST00000254262	ENSP00000254262	1	38155018	38159786	19	1	94	143	3.03e-08
ENSG00000131944	ENST00000254262	ENSP00000254262	1	38155018	38159786	19	1	222	271	1.14e-15
ENSG00000117899	ENST00000261758	ENSP00000261758	-1	79055150	79069260	15	1	35	84	5.05e-07
ENSG00000117899	ENST00000261758	ENSP00000261758	-1	79055150	79069260	15	1	2103	2152	9.72e-05
ENSG00000117899	ENST00000261758	ENSP00000261758	-1	79055150	79069260	15	1	2939	2988	5.91e-10
ENSG00000117899	ENST00000261758	ENSP00000261758	-1	79055150	79069260	15	1	3066	3115	1.13e-17
ENSG00000117899	ENST00000261758	ENSP00000261758	-1	79055150	79069260	15	1	3328	3377	8.27e-08
ENSG00000126217	ENST00000261963	ENSP00000261963	1	112796774	112800703	13	1	46	95	4.93e-06
ENSG00000035664	ENST00000261891	ENSP00000261891	-1	61986288	62119519	15	1	810	859	1.11e-08
ENSG00000035664	ENST00000261891	ENSP00000261891	-1	61986288	62119519	15	1	946	995	3.7e-11
ENSG00000131808	ENST00000254122	ENSP00000254122	1	30209139	30213384	11	1	130	179	2.73e-05
ENSG00000024422	ENST00000263277	ENSP00000263277	1	52908502	52938202	19	1	558	607	4.93e-06
ENSG00000024422	ENST00000263277	ENSP00000263277	1	52908502	52938202	19	1	936	985	2.87e-15
ENSG00000024422	ENST00000263277	ENSP00000263277	1	52908502	52938202	19	1	1070	1119	7.55e-06
ENSG00000125851	ENST00000262545	ENSP00000262545	1	17155631	17413223	20	1	1180	1229	5.57e-05
ENSG00000100888	ENST00000262707	ENSP00000262707	-1	20923198	20967463	14	1	84	133	4.38e-05
ENSG00000023318	ENST00000262455	ENSP00000262455	-1	101781293	101901151	9	1	1052	1101	1.14e-05
ENSG00000132356	ENST00000254690	ENSP00000254690	-1	40795238	40834054	5	1	584	633	5.42e-14
ENSG00000133466	ENST00000255836	ENSP00000255836	-1	35908076	35908791	22	1	47	96	8.9e-05
ENSG00000008196	ENST00000263046	ENSP00000263046	1	50894398	50923285	6	1	566	615	9.1e-06
ENSG00000130429	ENST00000252725	ENSP00000252725	1	98810265	98830338	7	1	7	56	2.12e-05
ENSG00000103429	ENST00000261658	ENSP00000261658	1	14634297	14670193	16	1	747	796	5.63e-08
ENSG00000103429	ENST00000261658	ENSP00000261658	1	14634297	14670193	16	1	882	931	1.78e-05
ENSG00000134780	ENST00000257215	ENSP00000257215	1	61204481	61271048	11	1	145	194	7.58e-05
ENSG00000134780	ENST00000257215	ENSP00000257215	1	61204481	61271048	11	1	810	859	6.11e-05
ENSG00000134780	ENST00000257215	ENSP00000257215	1	61204481	61271048	11	1	1325	1374	9.06e-05
ENSG00000134780	ENST00000257215	ENSP00000257215	1	61204481	61271048	11	1	2022	2071	6.68e-05
ENSG00000074660	ENST00000263071	ENSP00000263071	-1	1483903	1495791	17	1	447	496	3.98e-17
ENSG00000074660	ENST00000263071	ENSP00000263071	-1	1483903	1495791	17	1	582	631	2.62e-08
ENSG00000100227	ENST00000252115	ENSP00000252115	-1	41309671	41340906	22	1	1272	1321	9.89e-05
ENSG00000100227	ENST00000252115	ENSP00000252115	-1	41309671	41340906	22	1	1792	1841	9.88e-06
ENSG00000131374	ENST00000253692	ENSP00000253692	-1	17174903	17757403	3	1	920	969	2.84e-05
ENSG00000131374	ENST00000253692	ENSP00000253692	-1	17174903	17757403	3	1	1414	1463	4.3e-05
ENSG00000101670	ENST00000261292	ENSP00000261292	1	45342425	45373276	18	1	436	485	6.33e-05
ENSG00000102003	ENST00000263233	ENSP00000263233	-1	48931209	48943605	X	1	820	869	2.16e-05
ENSG00000137801	ENST00000260356	ENSP00000260356	1	37660572	37676957	15	1	409	458	3.26e-06
ENSG00000130304	ENST00000252595	ENSP00000252595	1	17442300	17477977	19	1	377	426	3.86e-15
ENSG00000130304	ENST00000252595	ENSP00000252595	1	17442300	17477977	19	1	512	561	4.26e-08
ENSG00000130304	ENST00000252595	ENSP00000252595	1	17442300	17477977	19	1	801	850	1.29e-05
ENSG00000137270	ENST00000259803	ENSP00000259803	-1	53099721	53121586	6	1	255	304	1.69e-14
ENSG00000137270	ENST00000259803	ENSP00000259803	-1	53099721	53121586	6	1	390	439	5.98e-06
ENSG00000105650	ENST00000262805	ENSP00000262805	-1	18179771	18198225	19	1	618	667	1.6e-12
ENSG00000105650	ENST00000262805	ENSP00000262805	-1	18179771	18198225	19	1	753	802	1.85e-05
ENSG00000105650	ENST00000262805	ENSP00000262805	-1	18179771	18198225	19	1	946	995	3.81e-12
ENSG00000105650	ENST00000262805	ENSP00000262805	-1	18179771	18198225	19	1	1081	1130	9.27e-18
ENSG00000105650	ENST00000262805	ENSP00000262805	-1	18179771	18198225	19	1	1251	1300	1.74e-08
[truncated: 21,109 more rows]
